# Supplementary material for: A Cu9S5 nanoparticle-based CpG delivery system for synergistic photothermal-, photodynamic- and immunotherapy
Source: Commun Biol. 2020 Jul 3;3:343. doi: 10.1038/s42003-020-1070-6 (PMC7334227; doi:10.1038/s42003-020-1070-6)
Supplement: Supplementary file 3 — Supplementary Data 1 [file 42003_2020_1070_MOESM3_ESM.xlsx]

## Sheet: Fig.1f
		Kinetic Energy(eV)	Intensity(cps)
		86.69	70040
		87.69	69850
		88.69	68110
		89.69	67840
		90.69	68480
		91.69	67380
		92.69	66270
		93.69	65380
		94.69	64180
		95.69	64060
		96.69	63390
		97.69	63090
		98.69	62810
		99.69	62900
		100.69	62150
		101.69	63000
		102.69	61550
		103.69	60770
		104.69	60770
		105.69	62760
		106.69	62250
		107.69	61050
		108.69	62490
		109.69	61090
		110.69	59660
		111.69	61390
		112.69	60700
		113.69	59780
		114.69	60570
		115.69	60390
		116.69	59480
		117.69	58100
		118.69	58730
		119.69	60350
		120.69	58590
		121.69	58920
		122.69	59740
		123.69	59240
		124.69	59130
		125.69	59470
		126.69	58720
		127.69	59500
		128.69	59000
		129.69	58670
		130.69	58730
		131.69	57860
		132.69	57400
		133.69	59330
		134.69	58490
		135.69	57340
		136.69	58860
		137.69	58890
		138.69	58710
		139.69	57840
		140.69	57710
		141.69	58060
		142.69	57030
		143.69	57790
		144.69	57600
		145.69	57410
		146.69	56980
		147.69	57620
		148.69	57740
		149.69	58180
		150.69	57640
		151.69	57460
		152.69	57840
		153.69	58260
		154.69	57720
		155.69	57470
		156.69	57590
		157.69	57980
		158.69	59130
		159.69	57570
		160.69	57050
		161.69	56520
		162.69	56320
		163.69	57050
		164.69	55340
		165.69	56950
		166.69	55990
		167.69	56920
		168.69	57430
		169.69	57280
		170.69	56660
		171.69	56360
		172.69	56210
		173.69	56570
		174.69	56620
		175.69	56710
		176.69	56330
		177.69	56550
		178.69	55920
		179.69	56320
		180.69	56610
		181.69	56120
		182.69	56360
		183.69	56030
		184.69	55800
		185.69	56860
		186.69	57310
		187.69	56510
		188.69	56080
		189.69	55590
		190.69	56480
		191.69	56730
		192.69	55800
		193.69	56610
		194.69	57030
		195.69	56460
		196.69	56860
		197.69	56800
		198.69	57100
		199.69	55230
		200.69	55600
		201.69	55470
		202.69	56620
		203.69	56970
		204.69	56760
		205.69	56660
		206.69	56740
		207.69	57190
		208.69	57550
		209.69	57970
		210.69	57300
		211.69	58130
		212.69	55870
		213.69	54110
		214.69	53600
		215.69	53060
		216.69	53700
		217.69	53140
		218.69	52870
		219.69	54410
		220.69	54690
		221.69	54360
		222.69	53270
		223.69	52370
		224.69	53250
		225.69	53770
		226.69	53690
		227.69	53960
		228.69	53490
		229.69	53430
		230.69	53460
		231.69	53250
		232.69	52540
		233.69	53510
		234.69	53230
		235.69	53650
		236.69	54400
		237.69	54200
		238.69	54970
		239.69	53690
		240.69	54090
		241.69	54470
		242.69	54140
		243.69	53860
		244.69	52960
		245.69	53890
		246.69	54480
		247.69	54440
		248.69	54010
		249.69	54440
		250.69	54030
		251.69	55220
		252.69	54510
		253.69	54320
		254.69	53820
		255.69	54060
		256.69	55670
		257.69	55210
		258.69	55900
		259.69	55500
		260.69	55430
		261.69	54690
		262.69	54650
		263.69	55330
		264.69	55200
		265.69	55150
		266.69	53970
		267.69	53400
		268.69	53460
		269.69	53540
		270.69	53570
		271.69	52710
		272.69	52250
		273.69	52850
		274.69	51400
		275.69	50090
		276.69	49730
		277.69	50950
		278.69	51130
		279.69	50080
		280.69	49560
		281.69	50230
		282.69	49760
		283.69	50650
		284.69	50440
		285.69	50720
		286.69	50350
		287.69	50240
		288.69	49320
		289.69	48270
		290.69	49130
		291.69	48860
		292.69	49620
		293.69	50050
		294.69	49970
		295.69	49820
		296.69	50290
		297.69	50600
		298.69	50670
		299.69	49380
		300.69	50800
		301.69	50970
		302.69	50990
		303.69	50580
		304.69	50190
		305.69	51870
		306.69	49610
		307.69	50110
		308.69	50550
		309.69	50080
		310.69	51240
		311.69	48830
		312.69	50290
		313.69	50150
		314.69	50340
		315.69	51610
		316.69	51060
		317.69	49240
		318.69	50680
		319.69	51420
		320.69	50850
		321.69	50550
		322.69	50280
		323.69	51570
		324.69	50500
		325.69	50820
		326.69	51580
		327.69	50920
		328.69	50240
		329.69	49830
		330.69	50230
		331.69	50320
		332.69	50010
		333.69	49120
		334.69	51040
		335.69	51800
		336.69	51420
		337.69	50340
		338.69	50890
		339.69	51100
		340.69	51190
		341.69	51080
		342.69	50740
		343.69	51180
		344.69	50710
		345.69	51550
		346.69	50940
		347.69	50660
		348.69	50950
		349.69	51580
		350.69	51420
		351.69	51780
		352.69	51190
		353.69	50880
		354.69	50450
		355.69	50750
		356.69	52000
		357.69	53080
		358.69	50520
		359.69	50680
		360.69	50820
		361.69	51330
		362.69	50370
		363.69	51920
		364.69	51050
		365.69	51330
		366.69	50840
		367.69	51230
		368.69	50430
		369.69	51080
		370.69	52210
		371.69	50970
		372.69	50480
		373.69	51180
		374.69	52680
		375.69	51350
		376.69	51240
		377.69	51470
		378.69	52680
		379.69	51480
		380.69	52230
		381.69	52360
		382.69	51720
		383.69	51090
		384.69	51490
		385.69	51030
		386.69	50950
		387.69	51470
		388.69	49980
		389.69	51860
		390.69	51460
		391.69	51030
		392.69	50660
		393.69	50980
		394.69	50650
		395.69	51470
		396.69	50620
		397.69	50390
		398.69	49540
		399.69	50990
		400.69	51190
		401.69	51260
		402.69	50570
		403.69	51020
		404.69	50050
		405.69	50720
		406.69	51150
		407.69	51280
		408.69	50030
		409.69	51930
		410.69	51220
		411.69	51460
		412.69	50660
		413.69	51360
		414.69	50280
		415.69	50490
		416.69	51220
		417.69	50360
		418.69	50460
		419.69	50220
		420.69	50790
		421.69	51910
		422.69	51270
		423.69	51630
		424.69	50850
		425.69	51680
		426.69	51300
		427.69	51010
		428.69	50820
		429.69	52190
		430.69	51170
		431.69	51670
		432.69	50850
		433.69	51120
		434.69	51650
		435.69	50940
		436.69	51530
		437.69	51010
		438.69	51470
		439.69	51840
		440.69	51200
		441.69	51270
		442.69	52150
		443.69	52790
		444.69	51710
		445.69	51750
		446.69	52100
		447.69	51790
		448.69	51670
		449.69	52330
		450.69	53480
		451.69	52240
		452.69	51880
		453.69	51870
		454.69	51810
		455.69	53690
		456.69	52090
		457.69	53370
		458.69	52760
		459.69	51880
		460.69	52470
		461.69	52590
		462.69	53360
		463.69	53690
		464.69	54470
		465.69	54740
		466.69	51980
		467.69	52480
		468.69	53370
		469.69	54440
		470.69	54600
		471.69	54240
		472.69	54410
		473.69	54250
		474.69	53130
		475.69	53450
		476.69	53580
		477.69	53210
		478.69	53280
		479.69	53370
		480.69	54110
		481.69	53950
		482.69	55320
		483.69	55890
		484.69	55200
		485.69	56310
		486.69	56850
		487.69	57660
		488.69	58010
		489.69	57480
		490.69	56290
		491.69	54670
		492.69	54550
		493.69	53340
		494.69	52560
		495.69	52640
		496.69	52570
		497.69	51930
		498.69	51350
		499.69	51360
		500.69	52010
		501.69	53230
		502.69	52100
		503.69	52650
		504.69	54680
		505.69	56730
		506.69	57560
		507.69	59310
		508.69	63000
		509.69	63250
		510.69	62710
		511.69	59370
		512.69	56490
		513.69	54620
		514.69	51870
		515.69	49560
		516.69	48430
		517.69	46680
		518.69	45520
		519.69	44240
		520.69	43650
		521.69	41660
		522.69	41860
		523.69	41350
		524.69	40510
		525.69	41840
		526.69	42360
		527.69	41010
		528.69	40260
		529.69	40390
		530.69	40120
		531.69	41520
		532.69	41720
		533.69	42420
		534.69	42610
		535.69	42630
		536.69	43200
		537.69	43260
		538.69	42940
		539.69	40780
		540.69	39560
		541.69	37930
		542.69	38110
		543.69	38910
		544.69	38760
		545.69	38540
		546.69	38220
		547.69	37160
		548.69	37760
		549.69	37190
		550.69	36880
		551.69	37020
		552.69	37720
		553.69	39720
		554.69	40650
		555.69	41830
		556.69	44560
		557.69	45700
		558.69	41000
		559.69	37140
		560.69	35510
		561.69	35190
		562.69	35000
		563.69	34770
		564.69	34160
		565.69	34150
		566.69	34360
		567.69	34450
		568.69	34250
		569.69	34540
		570.69	34910
		571.69	35280
		572.69	34540
		573.69	33940
		574.69	35020
		575.69	34740
		576.69	34540
		577.69	34170
		578.69	33540
		579.69	33660
		580.69	34400
		581.69	34850
		582.69	34670
		583.69	34000
		584.69	35600
		585.69	34440
		586.69	34430
		587.69	34450
		588.69	34400
		589.69	34030
		590.69	34010
		591.69	33960
		592.69	34230
		593.69	34120
		594.69	34100
		595.69	33620
		596.69	34450
		597.69	35270
		598.69	34790
		599.69	34370
		600.69	34520
		601.69	34030
		602.69	35170
		603.69	34130
		604.69	35030
		605.69	34360
		606.69	35320
		607.69	35610
		608.69	34580
		609.69	34460
		610.69	34580
		611.69	33940
		612.69	34980
		613.69	34510
		614.69	35190
		615.69	34580
		616.69	33350
		617.69	34280
		618.69	33880
		619.69	34100
		620.69	34460
		621.69	34950
		622.69	34140
		623.69	34000
		624.69	34930
		625.69	34660
		626.69	34800
		627.69	35570
		628.69	35320
		629.69	34200
		630.69	34810
		631.69	35330
		632.69	34410
		633.69	34850
		634.69	34980
		635.69	34680
		636.69	34240
		637.69	34730
		638.69	33620
		639.69	34070
		640.69	34530
		641.69	34910
		642.69	34660
		643.69	34800
		644.69	34530
		645.69	35240
		646.69	34460
		647.69	33960
		648.69	33620
		649.69	34950
		650.69	34270
		651.69	34920
		652.69	34120
		653.69	33710
		654.69	34520
		655.69	35060
		656.69	34610
		657.69	33750
		658.69	34280
		659.69	34130
		660.69	34060
		661.69	35020
		662.69	34410
		663.69	34890
		664.69	34950
		665.69	34270
		666.69	34280
		667.69	33720
		668.69	34100
		669.69	34170
		670.69	34280
		671.69	34880
		672.69	35710
		673.69	35020
		674.69	34430
		675.69	33770
		676.69	34110
		677.69	34190
		678.69	33930
		679.69	34510
		680.69	33630
		681.69	34560
		682.69	34840
		683.69	34730
		684.69	34460
		685.69	33900
		686.69	35310
		687.69	34500
		688.69	34560
		689.69	34370
		690.69	34230
		691.69	34830
		692.69	34810
		693.69	33700
		694.69	34260
		695.69	34290
		696.69	34400
		697.69	34370
		698.69	33900
		699.69	34800
		700.69	35010
		701.69	34540
		702.69	35130
		703.69	34650
		704.69	34420
		705.69	34010
		706.69	33520
		707.69	33920
		708.69	34940
		709.69	34560
		710.69	33680
		711.69	34420
		712.69	33710
		713.69	34170
		714.69	33960
		715.69	34370
		716.69	34010
		717.69	34660
		718.69	34580
		719.69	33810
		720.69	34270
		721.69	34240
		722.69	34410
		723.69	34180
		724.69	33750
		725.69	33940
		726.69	33530
		727.69	33990
		728.69	33750
		729.69	34670
		730.69	33750
		731.69	34280
		732.69	34210
		733.69	33420
		734.69	33340
		735.69	34410
		736.69	33340
		737.69	33660
		738.69	33230
		739.69	34230
		740.69	33530
		741.69	33690
		742.69	34030
		743.69	34020
		744.69	32750
		745.69	33320
		746.69	33580
		747.69	33170
		748.69	33890
		749.69	33330
		750.69	33470
		751.69	33640
		752.69	32910
		753.69	33100
		754.69	33710
		755.69	33240
		756.69	33910
		757.69	34050
		758.69	33490
		759.69	32950
		760.69	33070
		761.69	31170
		762.69	32650
		763.69	32050
		764.69	32640
		765.69	33840
		766.69	33540
		767.69	33670
		768.69	32760
		769.69	33200
		770.69	32560
		771.69	33060
		772.69	33310
		773.69	32450
		774.69	33340
		775.69	32780
		776.69	33380
		777.69	33020
		778.69	32500
		779.69	30880
		780.69	31450
		781.69	31710
		782.69	31490
		783.69	31850
		784.69	31670
		785.69	31520
		786.69	31060
		787.69	31440
		788.69	31570
		789.69	30580
		790.69	31040
		791.69	31420
		792.69	31500
		793.69	31000
		794.69	30770
		795.69	30300
		796.69	31170
		797.69	30920
		798.69	30950
		799.69	30610
		800.69	30830
		801.69	30830
		802.69	30710
		803.69	30010
		804.69	31090
		805.69	30300
		806.69	30820
		807.69	30170
		808.69	30500
		809.69	30450
		810.69	30830
		811.69	30670
		812.69	30910
		813.69	30590
		814.69	30290
		815.69	30670
		816.69	31120
		817.69	31300
		818.69	31040
		819.69	30200
		820.69	29550
		821.69	30820
		822.69	30820
		823.69	31100
		824.69	30930
		825.69	30910
		826.69	31520
		827.69	31770
		828.69	30670
		829.69	30640
		830.69	30300
		831.69	30300
		832.69	30720
		833.69	30830
		834.69	30720
		835.69	30950
		836.69	30770
		837.69	30640
		838.69	30610
		839.69	31380
		840.69	31320
		841.69	31000
		842.69	30790
		843.69	30090
		844.69	29610
		845.69	30140
		846.69	30110
		847.69	29780
		848.69	30100
		849.69	30020
		850.69	29050
		851.69	28690
		852.69	28430
		853.69	28290
		854.69	28750
		855.69	28320
		856.69	28060
		857.69	28170
		858.69	27860
		859.69	28500
		860.69	27960
		861.69	28080
		862.69	27840
		863.69	28140
		864.69	27810
		865.69	27910
		866.69	27660
		867.69	28450
		868.69	27780
		869.69	27710
		870.69	27740
		871.69	27750
		872.69	27930
		873.69	26950
		874.69	27470
		875.69	27870
		876.69	28080
		877.69	28300
		878.69	27170
		879.69	27820
		880.69	27820
		881.69	27470
		882.69	27970
		883.69	28040
		884.69	26870
		885.69	26810
		886.69	26570
		887.69	27450
		888.69	27610
		889.69	27450
		890.69	28040
		891.69	28010
		892.69	27840
		893.69	28000
		894.69	28670
		895.69	28430
		896.69	29000
		897.69	28410
		898.69	27720
		899.69	28070
		900.69	28080
		901.69	28490
		902.69	28060
		903.69	27990
		904.69	27750
		905.69	27460
		906.69	27830
		907.69	28450
		908.69	27820
		909.69	27820
		910.69	27670
		911.69	26660
		912.69	27860
		913.69	27440
		914.69	28540
		915.69	27810
		916.69	28630
		917.69	28950
		918.69	29260
		919.69	29550
		920.69	29060
		921.69	28820
		922.69	27600
		923.69	26920
		924.69	25950
		925.69	25300
		926.69	26460
		927.69	26210
		928.69	27080
		929.69	27130
		930.69	26720
		931.69	28510
		932.69	28090
		933.69	28130
		934.69	28570
		935.69	28180
		936.69	27510
		937.69	26280
		938.69	24470
		939.69	23820
		940.69	23200
		941.69	22160
		942.69	20690
		943.69	19900
		944.69	18710
		945.69	17380
		946.69	16590
		947.69	15140
		948.69	14260
		949.69	14440
		950.69	14990
		951.69	15010
		952.69	16770
		953.69	21900
		954.69	34710
		955.69	70460
		956.69	101870
		957.69	79770
		958.69	38410
		959.69	19310
		960.69	14380
		961.69	13240
		962.69	12700
		963.69	12540
		964.69	11260
		965.69	11600
		966.69	12160
		967.69	11980
		968.69	11580
		969.69	11830
		970.69	11680
		971.69	11400
		972.69	11800
		973.69	12060
		974.69	11910
		975.69	12120
		976.69	12360
		977.69	12000
		978.69	11470
		979.69	11550
		980.69	11930
		981.69	11970
		982.69	11900
		983.69	11370
		984.69	11680
		985.69	12110
		986.69	12420
		987.69	12140
		988.69	12090
		989.69	12000
		990.69	11970
		991.69	11910
		992.69	12360
		993.69	11810
		994.69	12050
		995.69	12090
		996.69	12460
		997.69	11920
		998.69	11980
		999.69	11950
		1000.69	11990
		1001.69	12290
		1002.69	11810
		1003.69	12220
		1004.69	11850
		1005.69	12070
		1006.69	11560
		1007.69	11880
		1008.69	11680
		1009.69	11680
		1010.69	12320
		1011.69	12220
		1012.69	12010
		1013.69	12050
		1014.69	12050
		1015.69	11910
		1016.69	12060
		1017.69	12570
		1018.69	12350
		1019.69	11930
		1020.69	12040
		1021.69	12900
		1022.69	12180
		1023.69	12340
		1024.69	11910
		1025.69	12030
		1026.69	12230
		1027.69	12410
		1028.69	12660
		1029.69	12230
		1030.69	11720
		1031.69	12140
		1032.69	12100
		1033.69	12450
		1034.69	11800
		1035.69	11870
		1036.69	12320
		1037.69	12210
		1038.69	12370
		1039.69	12290
		1040.69	12100
		1041.69	12320
		1042.69	12250
		1043.69	12170
		1044.69	11950
		1045.69	12330
		1046.69	12490
		1047.69	12080
		1048.69	12150
		1049.69	12700
		1050.69	12430
		1051.69	12490
		1052.69	12410
		1053.69	12310
		1054.69	12010
		1055.69	12540
		1056.69	12200
		1057.69	12060
		1058.69	12810
		1059.69	12860
		1060.69	12440
		1061.69	12670
		1062.69	12550
		1063.69	12170
		1064.69	12680
		1065.69	12250
		1066.69	12950
		1067.69	11990
		1068.69	12640
		1069.69	12590
		1070.69	12820
		1071.69	12520
		1072.69	12280
		1073.69	12530
		1074.69	12470
		1075.69	12260
		1076.69	11940
		1077.69	11940
		1078.69	12410
		1079.69	12200
		1080.69	11890
		1081.69	11590
		1082.69	11890
		1083.69	12020
		1084.69	12210
		1085.69	13400
		1086.69	14050
		1087.69	14340
		1088.69	15460
		1089.69	15320
		1090.69	13950
		1091.69	12630
		1092.69	12070
		1093.69	12230
		1094.69	11850
		1095.69	11980
		1096.69	12120
		1097.69	11810
		1098.69	11860
		1099.69	12000
		1100.69	12000
		1101.69	12330
		1102.69	12300
		1103.69	12530
		1104.69	11900
		1105.69	12070
		1106.69	11500
		1107.69	12180
		1108.69	12130
		1109.69	12200
		1110.69	12100
		1111.69	12180
		1112.69	12030
		1113.69	12120
		1114.69	12020
		1115.69	12110
		1116.69	12480
		1117.69	11930
		1118.69	12130
		1119.69	12130
		1120.69	11910
		1121.69	12230
		1122.69	12510
		1123.69	12340
		1124.69	11910
		1125.69	12000
		1126.69	12030
		1127.69	11920
		1128.69	12050
		1129.69	12470
		1130.69	12610
		1131.69	12240
		1132.69	12280
		1133.69	12410
		1134.69	12150
		1135.69	11570
		1136.69	12140
		1137.69	12210
		1138.69	12130
		1139.69	12000
		1140.69	12440
		1141.69	12370
		1142.69	12370
		1143.69	12300
		1144.69	12310
		1145.69	12130
		1146.69	12250
		1147.69	12460
		1148.69	12600
		1149.69	13040
		1150.69	12470
		1151.69	11800
		1152.69	12360
		1153.69	12570
		1154.69	12470
		1155.69	12840
		1156.69	12620
		1157.69	12340
		1158.69	12200
		1159.69	12520
		1160.69	11960
		1161.69	12360
		1162.69	12760
		1163.69	12330
		1164.69	12640
		1165.69	12990
		1166.69	12540
		1167.69	12650
		1168.69	12550
		1169.69	12300
		1170.69	12450
		1171.69	12040
		1172.69	12470
		1173.69	12570
		1174.69	12280
		1175.69	12120
		1176.69	12870
		1177.69	12440
		1178.69	12770
		1179.69	12890
		1180.69	12870
		1181.69	13070
		1182.69	13390
		1183.69	13730
		1184.69	12660
		1185.69	12410
		1186.69	12250
		1187.69	11910
		1188.69	11790
		1189.69	11760
		1190.69	11110
		1191.69	10670
		1192.69	11240
		1193.69	10600
		1194.69	9670
		1195.69	9410
		1196.69	9370
		1197.69	9530
		1198.69	9610
		1199.69	10650
		1200.69	12650
		1201.69	16220
		1202.69	22560
		1203.69	31450
		1204.69	31460
		1205.69	19370
		1206.69	10960
		1207.69	9100
		1208.69	8660
		1209.69	8460
		1210.69	7920
		1211.69	8430
		1212.69	8240
		1213.69	8630
		1214.69	8130
		1215.69	8310
		1216.69	8890
		1217.69	8270
		1218.69	8310
		1219.69	8420
		1220.69	8440
		1221.69	8030
		1222.69	8420
		1223.69	8500
		1224.69	8630
		1225.69	8410
		1226.69	8660
		1227.69	8140
		1228.69	8430
		1229.69	8830
		1230.69	8660
		1231.69	8630
		1232.69	8090
		1233.69	8700
		1234.69	8320
		1235.69	8350
		1236.69	8660
		1237.69	8420
		1238.69	8690
		1239.69	8410
		1240.69	7950
		1241.69	8570
		1242.69	8450
		1243.69	8450
		1244.69	8270
		1245.69	8080
		1246.69	8220
		1247.69	8380
		1248.69	8220
		1249.69	7950
		1250.69	8030
		1251.69	7950
		1252.69	8160
		1253.69	7970
		1254.69	8320
		1255.69	8110
		1256.69	8030
		1257.69	8430
		1258.69	8460
		1259.69	8530
		1260.69	8500
		1261.69	8910
		1262.69	8890
		1263.69	9050
		1264.69	8700
		1265.69	8520
		1266.69	8300
		1267.69	7540
		1268.69	8010
		1269.69	7960
		1270.69	7520
		1271.69	8100
		1272.69	7850
		1273.69	7780
		1274.69	7630
		1275.69	7760
		1276.69	7690
		1277.69	7880
		1278.69	7350
		1279.69	7210
		1280.69	7450
		1281.69	7460
		1282.69	7880
		1283.69	7880
		1284.69	7360
		1285.69	7430
		1286.69	7460
		1287.69	8020
		1288.69	7740
		1289.69	7900
		1290.69	8230
		1291.69	7900
		1292.69	7450
		1293.69	7540
		1294.69	7620
		1295.69	7490
		1296.69	7690
		1297.69	7990
		1298.69	8090
		1299.69	7600
		1300.69	7820
		1301.69	7710
		1302.69	7620
		1303.69	7820
		1304.69	7620
		1305.69	8020
		1306.69	7860
		1307.69	7780
		1308.69	7640
		1309.69	7550
		1310.69	7470
		1311.69	7990
		1312.69	8130
		1313.69	7580
		1314.69	7560
		1315.69	7540
		1316.69	7550
		1317.69	7340
		1318.69	7640
		1319.69	7450
		1320.69	7780
		1321.69	7840
		1322.69	6670
		1323.69	6780
		1324.69	7280
		1325.69	7400
		1326.69	7060
		1327.69	7420
		1328.69	6970
		1329.69	6560
		1330.69	6460
		1331.69	7680
		1332.69	9680
		1333.69	13340
		1334.69	16770
		1335.69	16140
		1336.69	11100
		1337.69	7680
		1338.69	6480
		1339.69	5750
		1340.69	5750
		1341.69	5350
		1342.69	5340
		1343.69	5300
		1344.69	5260
		1345.69	5260
		1346.69	4930
		1347.69	4730
		1348.69	4980
		1349.69	5160
		1350.69	4870
		1351.69	4990
		1352.69	4940
		1353.69	4740
		1354.69	4780
		1355.69	4860
		1356.69	5110
		1357.69	4950
		1358.69	4870
		1359.69	5100
		1360.69	4990
		1361.69	5050
		1362.69	5220
		1363.69	5510
		1364.69	5810
		1365.69	5670
		1366.69	5660
		1367.69	5460
		1368.69	5540
		1369.69	4620
		1370.69	5010
		1371.69	4250
		1372.69	4100
		1373.69	4230
		1374.69	3770
		1375.69	3530
		1376.69	3450
		1377.69	3200
		1378.69	3090
		1379.69	3150
		1380.69	3060
		1381.69	3390
		1382.69	3800
		1383.69	5750
		1384.69	10500
		1385.69	16430
		1386.69	14530
		1387.69	7660
		1388.69	3820
		1389.69	3010
		1390.69	3220
		1391.69	2990
		1392.69	2570
		1393.69	2770
		1394.69	2890
		1395.69	2760
		1396.69	2600
		1397.69	2680
		1398.69	2460
		1399.69	2360
		1400.69	2190
		1401.69	2470
		1402.69	2220
		1403.69	1970
		1404.69	2060
		1405.69	2340
		1406.69	2190
		1407.69	2210
		1408.69	2340
		1409.69	2600
		1410.69	2650
		1411.69	3420
		1412.69	3880
		1413.69	3980
		1414.69	3910
		1415.69	2840
		1416.69	2190
		1417.69	1860
		1418.69	1730
		1419.69	1720
		1420.69	1550
		1421.69	1460
		1422.69	1540
		1423.69	1440
		1424.69	1550
		1425.69	1530
		1426.69	1410
		1427.69	1520
		1428.69	1490
		1429.69	1280
		1430.69	1600
		1431.69	1440
		1432.69	1500
		1433.69	1560
		1434.69	1470
		1435.69	1570
		1436.69	1430
		1437.69	1430
		1438.69	1460
		1439.69	1630
		1440.69	1500
		1441.69	1550
		1442.69	1450
		1443.69	1470
		1444.69	1410
		1445.69	1480
		1446.69	1470
		1447.69	1370
		1448.69	1310
		1449.69	1290
		1450.69	1410
		1451.69	1280
		1452.69	1140
		1453.69	1400
		1454.69	1370
		1455.69	1160
		1456.69	1130
		1457.69	1230
		1458.69	1420
		1459.69	1580
		1460.69	2040
		1461.69	2210
		1462.69	2910
		1463.69	3260
		1464.69	3210
		1465.69	2220
		1466.69	1820
		1467.69	1100
		1468.69	960
		1469.69	990
		1470.69	1050
		1471.69	890
		1472.69	870
		1473.69	1090
		1474.69	1230
		1475.69	1130
		1476.69	1140
		1477.69	1090
		1478.69	990
		1479.69	770
		1480.69	830
		1481.69	980
		1482.69	930
		1483.69	930
		1484.69	900
		1485.69	1000
		1486.69	970
		1487.69	710
		1488.69	400
		1489.69	200
		1490.69	50
		1491.69	20

## Sheet: Fig.1h
		Cu9S5		CSP		CSPM@CpG
		2-Theta	Intensity	2-Theta	Intensity	2-Theta	Intensity
		10.0001	-61	10.0001	149	10.0001	1.4629
		10.0206	-59	10.0206	201	10.0206	-7.3668
		10.041	-60	10.041	170	10.041	5.80015
		10.0615	-49	10.0615	136	10.0615	-3.03633
		10.082	-62	10.082	158	10.082	-9.8763
		10.1024	-72	10.1024	146	10.1024	14.2804
		10.1229	-68	10.1229	196	10.1229	8.43371
		10.1434	-48	10.1434	207	10.1434	-5.41644
		10.1638	-57	10.1638	181	10.1638	-17.2699
		10.1843	-76	10.1843	182	10.1843	-9.12671
		10.2048	-62	10.2048	187	10.2048	1.01305
		10.2252	-59	10.2252	182	10.2252	6.14952
		10.2457	-57	10.2457	172	10.2457	-20.7173
		10.2662	-73	10.2662	176	10.2662	-26.5876
		10.2866	-57	10.2866	193	10.2866	-16.4611
		10.3071	-63	10.3071	176	10.3071	-8.33794
		10.3276	-45	10.3276	176	10.3276	5.78187
		10.348	-62	10.348	156	10.348	-14.1015
		10.3685	-63	10.3685	168	10.3685	-4.98825
		10.389	-58	10.389	153	10.389	-3.87827
		10.4094	-43	10.4094	115	10.4094	-10.7715
		10.4299	-70	10.4299	207	10.4299	-24.668
		10.4504	-57	10.4504	149	10.4504	-26.5678
		10.4708	-44	10.4708	185	10.4708	9.52924
		10.4913	-52	10.4913	185	10.4913	-16.377
		10.5118	-59	10.5118	185	10.5118	0.71358
		10.5322	-48	10.5322	184	10.5322	1.80096
		10.5527	-53	10.5527	194	10.5527	11.8851
		10.5732	-48	10.5732	162	10.5732	4.96613
		10.5936	-63	10.5936	166	10.5936	-8.9561
		10.6141	-74	10.6141	179	10.6141	10.1185
		10.6346	-68	10.6346	232	10.6346	-19.81
		10.655	-57	10.655	205	10.655	-5.74168
		10.6755	-53	10.6755	185	10.6755	17.3235
		10.696	-54	10.696	183	10.696	23.3856
		10.7164	-58	10.7164	182	10.7164	5.44446
		10.7369	-31	10.7369	170	10.7369	11.5003
		10.7574	-50	10.7574	181	10.7574	3.553
		10.7778	-67	10.7778	173	10.7778	14.6026
		10.7983	-49	10.7983	214	10.7983	-20.3509
		10.8188	-52	10.8188	132	10.8188	-27.3074
		10.8392	-66	10.8392	179	10.8392	24.733
		10.8597	-48	10.8597	215	10.8597	-22.2297
		10.8802	-51	10.8802	144	10.8802	23.8046
		10.9006	-75	10.9006	153	10.9006	6.83582
		10.9211	-57	10.9211	147	10.9211	-15.136
		10.9416	-44	10.9416	183	10.9416	-6.11076
		10.962	-60	10.962	162	10.962	-0.08859
		10.9825	-49	10.9825	186	10.9825	2.9306
		11.003	-41	11.003	179	11.003	25.9468
		11.0234	-40	11.0234	164	11.0234	2.96001
		11.0439	-33	11.0439	107	11.0439	-18.0297
		11.0644	-31	11.0644	178	11.0644	7.97754
		11.0848	-47	11.0848	182	11.0848	3.98186
		11.1053	-34	11.1053	177	11.1053	91.9832
		11.1258	-36	11.1258	221	11.1258	145.982
		11.1462	-55	11.1462	128	11.1462	77.9772
		11.1667	-54	11.1667	151	11.1667	14.9698
		11.1872	-66	11.1872	170	11.1872	19.9595
		11.2076	-49	11.2076	134	11.2076	13.9463
		11.2281	-56	11.2281	182	11.2281	12.9302
		11.2486	-37	11.2486	209	11.2486	-24.0887
		11.269	-42	11.269	156	11.269	-4.11057
		11.2895	-65	11.2895	174	11.2895	-19.1353
		11.31	-51	11.31	195	11.31	-10.1628
		11.3304	-56	11.3304	134	11.3304	-12.1932
		11.3509	-38	11.3509	129	11.3509	2.77361
		11.3714	-39	11.3714	198	11.3714	7.73756
		11.3918	-39	11.3918	198	11.3918	2.69871
		11.4123	-40	11.4123	186	11.4123	23.6571
		11.4328	-47	11.4328	165	11.4328	-19.3874
		11.4532	-48	11.4532	177	11.4532	-3.43462
		11.4737	-61	11.4737	138	11.4737	6.51539
		11.4942	-37	11.4942	188	11.4942	-11.5374
		11.5146	-43	11.5146	122	11.5146	-15.5929
		11.5351	-56	11.5351	199	11.5351	11.3488
		11.5556	-33	11.5556	171	11.5556	-34.7122
		11.576	-54	11.576	200	11.576	-16.776
		11.5965	-63	11.5965	183	11.5965	25.1576
		11.617	-25	11.617	180	11.617	-23.9116
		11.6374	-50	11.6374	146	11.6374	-12.9834
		11.6579	-41	11.6579	165	11.6579	3.94202
		11.6784	-37	11.6784	133	11.6784	17.8648
		11.6988	-67	11.6988	149	11.6988	-2.21515
		11.7193	-58	11.7193	177	11.7193	5.7023
		11.7398	-56	11.7398	152	11.7398	7.61706
		11.7602	-39	11.7602	139	11.7602	-10.4708
		11.7807	-41	11.7807	135	11.7807	4.43871
		11.8012	-48	11.8012	179	11.8012	-8.65444
		11.8216	-62	11.8216	132	11.8216	-7.7502
		11.8421	-51	11.8421	161	11.8421	4.15144
		11.8626	-47	11.8626	148	11.8626	-8.94948
		11.883	-52	11.883	141	11.883	-29.053
		11.9035	-52	11.9035	170	11.9035	-30.1592
		11.924	-37	11.924	177	11.924	-11.2678
		11.9444	-35	11.9444	165	11.9444	-0.37906
		11.9649	-35	11.9649	184	11.9649	10.5071
		11.9854	-49	11.9854	136	11.9854	19.3909
		12.0058	-56	12.0058	91	12.0058	-2.72803
		12.0263	-34	12.0263	118	12.0263	-7.84943
		12.0468	-42	12.0468	157	12.0468	12.0267
		12.0672	-31	12.0672	151	12.0672	-8.0997
		12.0877	-46	12.0877	119	12.0877	3.77139
		12.1082	-29	12.1082	178	12.1082	-19.3599
		12.1286	-23	12.1286	145	12.1286	6.50619
		12.1491	-49	12.1491	124	12.1491	40.3698
		12.1696	-41	12.1696	167	12.1696	2.23113
		12.19	-32	12.19	123	12.19	8.08989
		12.2105	-44	12.2105	173	12.2105	14.9462
		12.231	-46	12.231	105	12.231	7.80019
		12.2514	-27	12.2514	134	12.2514	-10.3483
		12.2719	-33	12.2719	143	12.2719	20.5007
		12.2924	-34	12.2924	105	12.2924	-7.65252
		12.3128	-15	12.3128	120	12.3128	1.19176
		12.3333	-44	12.3333	170	12.3333	-3.96635
		12.3538	-52	12.3538	117	12.3538	-9.12674
		12.3742	-22	12.3742	127	12.3742	-8.28958
		12.3947	-35	12.3947	115	12.3947	-3.45477
		12.4152	-21	12.4152	137	12.4152	-13.6222
		12.4356	-42	12.4356	144	12.4356	3.20792
		12.4561	-61	12.4561	113	12.4561	-1.96428
		12.4766	-26	12.4766	143	12.4766	-17.1388
		12.497	-53	12.497	127	12.497	-17.3155
		12.5175	-47	12.5175	101	12.5175	-14.4946
		12.538	-40	12.538	145	12.538	2.32399
		12.5584	-55	12.5584	128	12.5584	-19.8596
		12.5789	-22	12.5789	130	12.5789	-7.04554
		12.5994	-43	12.5994	126	12.5994	-31.2337
		12.6198	-41	12.6198	121	12.6198	11.5759
		12.6403	-19	12.6403	43	12.6403	0.38321
		12.6608	-31	12.6608	82	12.6608	-2.81171
		12.6812	-49	12.6812	107	12.6812	-25.0088
		12.7017	-55	12.7017	156	12.7017	-9.20811
		12.7222	-17	12.7222	84	12.7222	-16.4097
		12.7426	-30	12.7426	119	12.7426	-22.6133
		12.7631	-21	12.7631	44	12.7631	-11.8193
		12.7836	-51	12.7836	89	12.7836	-21.0274
		12.804	-29	12.804	107	12.804	12.7625
		12.8245	-48	12.8245	115	12.8245	-13.45
		12.845	-23	12.845	87	12.845	-18.6645
		12.8654	-27	12.8654	50	12.8654	10.1189
		12.8859	-26	12.8859	82	12.8859	7.90001
		12.9064	-39	12.9064	116	12.9064	2.67905
		12.9268	-43	12.9268	68	12.9268	10.4561
		12.9473	-32	12.9473	72	12.9473	-12.7691
		12.9678	-44	12.9678	83	12.9678	-5.99633
		12.9882	-26	12.9882	51	12.9882	13.7744
		13.0087	-37	13.0087	68	13.0087	6.54303
		13.0292	-32	13.0292	75	13.0292	-27.6904
		13.0496	-66	13.0496	32	13.0496	3.07416
		13.0701	-33	13.0701	76	13.0701	-11.1634
		13.0906	-7	13.0906	63	13.0906	5.59699
		13.111	-20	13.1111	15	13.1111	-3.64463
		13.1315	-37	13.1315	93	13.1315	17.1119
		13.152	-42	13.152	32	13.152	-0.13379
		13.1724	-14	13.1724	20	13.1724	-15.3814
		13.1929	-25	13.1929	28	13.1929	-4.63094
		13.2134	-9	13.2134	72	13.2134	16.1175
		13.2338	-16	13.2339	26	13.2339	5.86389
		13.2543	-35	13.2543	42	13.2543	-1.39152
		13.2748	-25	13.2748	40	13.2748	0.35101
		13.2952	-21	13.2952	28	13.2952	-21.9084
		13.3157	-41	13.3157	66	13.3157	14.8304
		13.3362	-13	13.3362	4	13.3362	-4.4329
		13.3567	-9	13.3567	64	13.3567	-20.6981
		13.3771	-46	13.3771	32	13.3771	7.03496
		13.3976	-32	13.3976	42	13.3976	-4.23401
		13.4181	-31	13.418	26	13.418	-20.5049
		13.4385	-27	13.4385	92	13.4385	3.22253
		13.459	-32	13.459	42	13.459	8.94793
		13.4795	-27	13.4794	-23	13.4794	-11.3285
		13.4999	-17	13.4999	-5	13.4999	-24.6067
		13.5204	-23	13.5204	13	13.5204	-31.8868
		13.5409	-40	13.5409	26	13.5409	30.8312
		13.5613	-38	13.5613	35	13.5613	-28.4524
		13.5818	-20	13.5818	-7	13.5818	9.26199
		13.6023	-21	13.6022	7	13.6022	-15.0254
		13.6227	-14	13.6227	-15	13.6227	-7.31443
		13.6432	-27	13.6432	-25	13.6432	8.39462
		13.6637	-27	13.6637	16	13.6637	15.1019
		13.6841	-25	13.6841	5	13.6841	-20.1925
		13.7046	-5	13.7046	-47	13.7046	4.51131
		13.7251	-6	13.725	33	13.725	-11.7867
		13.7455	-35	13.7455	33	13.7455	4.91361
		13.766	-13	13.766	-23	13.766	-2.38768
		13.7865	10	13.7865	-24	13.7865	-3.69084
		13.8069	-17	13.8069	-8	13.8069	6.00446
		13.8274	-14	13.8274	-14	13.8274	2.6979
		13.8479	-31	13.8478	2	13.8478	-10.6103
		13.8683	-22	13.8683	-6	13.8683	-8.92025
		13.8888	-19	13.8888	-1	13.8888	-7.23169
		13.9093	-19	13.9093	-42	13.9093	-8.54493
		13.9297	-9	13.9297	-37	13.9297	-24.8598
		13.9502	-11	13.9502	-19	13.9502	-13.1762
		13.9707	-7	13.9706	6	13.9706	-15.4944
		13.9911	-43	13.9911	-54	13.9911	18.1859
		14.0116	-15	14.0116	-20	14.0116	-10.1354
		14.0321	-23	14.032	-29	14.032	4.54164
		14.0525	-30	14.0525	36	14.0525	-27.7829
		14.073	6	14.073	-37	14.073	-1.10895
		14.0935	-22	14.0935	-19	14.0935	-9.43669
		14.1139	-17	14.1139	-24	14.1139	1.23401
		14.1344	-30	14.1344	-62	14.1344	12.9033
		14.1549	2	14.1548	-17	14.1548	0.5709
		14.1753	-4	14.1753	-54	14.1753	-14.763
		14.1958	-21	14.1958	-55	14.1958	9.90166
		14.2163	-15	14.2163	-45	14.2163	-16.4353
		14.2367	-30	14.2367	-24	14.2367	-37.7738
		14.2572	2	14.2572	-40	14.2572	-21.1136
		14.2777	-28	14.2776	-48	14.2776	-29.4551
		14.2981	-9	14.2981	-8	14.2981	8.20193
		14.3186	-23	14.3186	-28	14.3186	-9.14233
		14.3391	6	14.3391	-17	14.3391	-6.48822
		14.3595	-5	14.3595	-27	14.3595	-2.83556
		14.38	-7	14.38	-81	14.38	13.8158
		14.4005	-19	14.4004	-36	14.4004	5.46561
		14.4209	-10	14.4209	-66	14.4209	-0.88603
		14.4414	13	14.4414	-5	14.4414	-8.23891
		14.4619	-12	14.4619	-49	14.4619	21.4066
		14.4823	-30	14.4823	-58	14.4823	-28.9492
		14.5028	-20	14.5028	-74	14.5028	-8.30628
		14.5233	23	14.5233	-99	14.5233	-2.66489
		14.5437	-14	14.5437	-72	14.5437	-6.02487
		14.5642	3	14.5642	-80	14.5642	-9.38621
		14.5847	-10	14.5846	-73	14.5846	-29.7487
		14.6051	-34	14.6051	-107	14.6051	-22.1127
		14.6256	-34	14.6256	-87	14.6256	-2.4781
		14.6461	-11	14.6461	-112	14.6461	4.15541
		14.6665	-20	14.6665	-74	14.6665	-8.21257
		14.687	5	14.687	-95	14.687	-13.5819
		14.7075	11	14.7074	-71	14.7074	-16.9522
		14.7279	-20	14.7279	-52	14.7279	-4.32411
		14.7484	-14	14.7484	-75	14.7484	-23.6973
		14.7689	-14	14.7689	-71	14.7689	-10.0715
		14.7893	-24	14.7893	-73	14.7893	-17.4471
		14.8098	-12	14.8098	-109	14.8098	-6.824
		14.8303	-15	14.8302	-73	14.8302	-9.20195
		14.8507	3	14.8507	-121	14.8507	1.4187
		14.8712	2	14.8712	-92	14.8712	6.03813
		14.8917	-24	14.8917	-84	14.8917	-1.34347
		14.9121	-2	14.9121	-90	14.9121	2.27356
		14.9326	-12	14.9326	-30	14.9326	-12.1106
		14.9531	-17	14.953	-105	14.953	7.50423
		14.9735	-12	14.9735	-82	14.9735	-23.8823
		14.994	-2	14.994	-107	14.994	20.73
		15.0145	-1	15.0145	-70	15.0145	1.34141
		15.0349	0	15.0349	-115	15.0349	-19.0486
		15.0554	4	15.0554	-76	15.0554	-5.43966
		15.0759	14	15.0759	-89	15.0759	-15.8317
		15.0963	-18	15.0963	-82	15.0963	8.77498
		15.1168	-45	15.1168	-99	15.1168	-27.6195
		15.1373	5	15.1372	-120	15.1372	-8.0148
		15.1577	-7	15.1577	-109	15.1577	7.58858
		15.1782	-11	15.1782	-125	15.1782	12.1909
		15.1987	19	15.1987	-125	15.1987	-9.20787
		15.2191	4	15.2191	-101	15.2191	11.3925
		15.2396	15	15.2396	-81	15.2396	17.9916
		15.2601	-6	15.2601	-90	15.2601	-21.4103
		15.2805	37	15.2805	-83	15.2805	13.187
		15.301	-4	15.301	-88	15.301	-21.217
		15.3215	18	15.3215	-112	15.3215	-33.6219
		15.3419	-5	15.3419	-81	15.3419	-32.0277
		15.3624	6	15.3624	-85	15.3624	-6.43463
		15.3829	2	15.3829	-107	15.3829	-1.84256
		15.4033	24	15.4033	-101	15.4033	-26.2513
		15.4238	35	15.4238	-102	15.4238	-6.66114
		15.4443	28	15.4443	-99	15.4443	-8.07196
		15.4647	-13	15.4647	-127	15.4647	-0.48353
		15.4852	21	15.4852	-122	15.4852	10.1038
		15.5057	25	15.5057	-63	15.5057	-8.30986
		15.5261	-4	15.5261	-114	15.5261	-8.7242
		15.5466	12	15.5466	-71	15.5466	-23.1396
		15.5671	15	15.5671	-115	15.5671	-21.556
		15.5875	23	15.5875	-118	15.5875	-20.973
		15.608	-10	15.608	-131	15.608	-9.39115
		15.6285	19	15.6285	-122	15.6285	-16.8101
		15.6489	15	15.6489	-108	15.6489	-10.2298
		15.6694	0	15.6694	-119	15.6694	-24.6505
		15.6899	-8	15.6899	-99	15.6899	-3.072
		15.7103	-6	15.7103	-102	15.7103	1.50584
		15.7308	3	15.7308	-127	15.7308	14.0826
		15.7513	-32	15.7513	-153	15.7513	2.65865
		15.7717	17	15.7717	-86	15.7717	34.2341
		15.7922	5	15.7922	-105	15.7922	33.8085
		15.8127	2	15.8127	-102	15.8127	36.3821
		15.8331	30	15.8331	-82	15.8331	51.9549
		15.8536	-5	15.8536	-104	15.8536	43.5272
		15.8741	21	15.8741	-84	15.8741	54.0985
		15.8945	15	15.8945	-90	15.8945	72.6691
		15.915	23	15.915	-106	15.915	119.239
		15.9355	22	15.9355	-130	15.9355	86.8082
		15.9559	-14	15.9559	-165	15.9559	155.377
		15.9764	19	15.9764	-133	15.9764	136.945
		15.9969	2	15.9969	-97	15.9969	137.511
		16.0173	43	16.0173	-147	16.0173	110.078
		16.0378	5	16.0378	-127	16.0378	117.644
		16.0583	-3	16.0583	-121	16.0583	87.2085
		16.0787	24	16.0787	-122	16.0787	159.773
		16.0992	7	16.0992	-111	16.0992	135.337
		16.1197	29	16.1197	-107	16.1197	138.9
		16.1401	27	16.1401	-100	16.1401	112.462
		16.1606	23	16.1606	-134	16.1606	170.024
		16.1811	33	16.1811	-119	16.1811	129.585
		16.2015	11	16.2015	-112	16.2015	153.145
		16.222	43	16.222	-122	16.222	156.706
		16.2425	-10	16.2425	-86	16.2425	112.265
		16.2629	31	16.2629	-125	16.2629	126.824
		16.2834	14	16.2834	-84	16.2834	98.3818
		16.3039	3	16.3039	-150	16.3039	101.94
		16.3243	38	16.3243	-88	16.3243	80.4967
		16.3448	1	16.3448	-133	16.3448	115.053
		16.3653	21	16.3653	-104	16.3653	66.6094
		16.3857	19	16.3857	-123	16.3857	72.1648
		16.4062	3	16.4062	-107	16.4062	61.72
		16.4267	11	16.4267	-104	16.4267	65.2744
		16.4471	20	16.4471	-104	16.4471	56.8284
		16.4676	24	16.4676	-138	16.4676	17.3819
		16.4881	25	16.4881	-96	16.4881	43.9351
		16.5085	43	16.5085	-113	16.5085	77.4876
		16.529	35	16.529	-85	16.529	1.03988
		16.5495	31	16.5495	-101	16.5495	46.5915
		16.5699	14	16.5699	-131	16.5699	28.1427
		16.5904	27	16.5904	-113	16.5904	56.6935
		16.6109	37	16.6109	-143	16.6109	177.244
		16.6313	37	16.6313	-104	16.6313	515.794
		16.6518	28	16.6518	-97	16.6518	240.343
		16.6723	49	16.6723	-119	16.6723	301.893
		16.6927	29	16.6927	-129	16.6927	92.4416
		16.7132	66	16.7132	-141	16.7132	35.99
		16.7337	48	16.7337	-119	16.7337	17.5383
		16.7541	2	16.7541	-124	16.7541	19.0859
		16.7746	44	16.7746	-83	16.7746	4.63326
		16.7951	25	16.7951	-149	16.7951	7.18048
		16.8155	56	16.8155	-106	16.8155	0.72715
		16.836	13	16.836	-120	16.836	-1.72649
		16.8565	22	16.8565	-97	16.8565	-9.18021
		16.8769	4	16.8769	-91	16.8769	16.3655
		16.8974	1	16.8974	-113	16.8974	-25.089
		16.9179	24	16.9179	-127	16.9179	-3.54379
		16.9383	25	16.9383	-107	16.9383	-3.99864
		16.9588	75	16.9588	-131	16.9588	6.54602
		16.9793	32	16.9793	-89	16.9793	-3.90934
		16.9997	18	16.9997	-150	16.9997	13.6348
		17.0202	23	17.0202	-145	17.0202	13.1788
		17.0407	22	17.0407	-116	17.0407	-15.2773
		17.0611	42	17.0611	-100	17.0611	-15.7338
		17.0816	44	17.0816	-139	17.0816	-20.1904
		17.1021	50	17.1021	-85	17.1021	1.35268
		17.1225	26	17.1225	-137	17.1225	20.8958
		17.143	66	17.143	-111	17.143	7.4386
		17.1635	48	17.1635	-152	17.1635	22.9814
		17.1839	32	17.1839	-128	17.1839	10.5239
		17.2044	37	17.2044	-110	17.2044	-2.93385
		17.2249	51	17.2249	-132	17.2249	-0.39169
		17.2453	25	17.2453	-104	17.2453	12.1506
		17.2658	30	17.2658	-107	17.2658	31.6925
		17.2863	42	17.2863	-101	17.2863	-2.76572
		17.3067	47	17.3067	-96	17.3067	14.7762
		17.3272	35	17.3272	-105	17.3272	28.3178
		17.3477	60	17.3477	-122	17.3477	-12.1406
		17.3681	61	17.3681	-112	17.3681	18.401
		17.3886	47	17.3886	-128	17.3886	17.9425
		17.4091	29	17.4091	-109	17.4091	-15.5162
		17.4295	41	17.4295	-127	17.4295	39.0253
		17.45	26	17.45	-108	17.45	37.5666
		17.4705	87	17.4705	-116	17.4705	13.1078
		17.4909	55	17.4909	-137	17.4909	0.64931
		17.5114	44	17.5114	-77	17.5114	-18.8095
		17.5319	48	17.5319	-108	17.5319	-10.2682
		17.5523	14	17.5523	-91	17.5523	4.27303
		17.5728	29	17.5728	-124	17.5728	22.8145
		17.5933	51	17.5933	-107	17.5933	-23.6442
		17.6137	32	17.6137	-111	17.6137	9.8974
		17.6342	61	17.6342	-71	17.6342	-7.56121
		17.6547	55	17.6547	-96	17.6547	-31.0197
		17.6751	51	17.6751	-98	17.6751	-7.478
		17.6956	49	17.6956	-111	17.6956	-5.93639
		17.7161	24	17.7161	-101	17.7161	4.6053
		17.7365	57	17.7365	-98	17.7365	14.1471
		17.757	81	17.757	-127	17.757	-7.31078
		17.7775	60	17.7775	-114	17.7775	-4.76876
		17.7979	52	17.7979	-125	17.7979	7.7736
		17.8184	41	17.8184	-110	17.8184	-19.6841
		17.8389	65	17.8389	-114	17.8389	14.8583
		17.8593	47	17.8593	-69	17.8593	3.40083
		17.8798	53	17.8798	-114	17.8798	-33.0562
		17.9003	31	17.9003	-100	17.9003	-21.5134
		17.9207	37	17.9207	-65	17.9207	-6.97038
		17.9412	67	17.9412	-103	17.9412	13.573
		17.9617	58	17.9617	-78	17.9617	-16.8836
		17.9821	48	17.9821	-123	17.9821	9.65991
		18.0026	59	18.0026	-101	18.0026	-7.79614
		18.0231	55	18.0231	-91	18.0231	-20.2522
		18.0435	78	18.0435	-112	18.0435	35.2919
		18.064	32	18.064	-95	18.064	-4.16357
		18.0845	56	18.0845	-62	18.0845	-14.619
		18.1049	81	18.1049	-108	18.1049	-11.0743
		18.1254	52	18.1254	-63	18.1254	11.4709
		18.1459	82	18.1459	-87	18.1459	13.0161
		18.1663	64	18.1663	-85	18.1663	-27.4384
		18.1868	45	18.1868	-71	18.1868	16.1075
		18.2073	55	18.2073	-90	18.2073	20.6534
		18.2277	78	18.2277	-91	18.2277	5.1996
		18.2482	37	18.2482	-105	18.2482	-31.2537
		18.2687	73	18.2687	-98	18.2687	13.293
		18.2891	54	18.2891	-101	18.2891	-28.16
		18.3096	57	18.3096	-93	18.3096	25.3875
		18.3301	89	18.3301	-82	18.3301	1.93509
		18.3505	46	18.3505	-118	18.3505	-8.51704
		18.371	49	18.371	-61	18.371	13.0311
		18.3915	84	18.3915	-108	18.3915	-21.4202
		18.4119	77	18.4119	-96	18.4119	6.12861
		18.4324	60	18.4324	-102	18.4324	8.67794
		18.4529	69	18.4529	-104	18.4529	-11.7726
		18.4733	52	18.4733	-78	18.4733	5.77715
		18.4938	29	18.4938	-135	18.4938	8.32725
		18.5143	66	18.5143	-79	18.5143	-24.1221
		18.5347	63	18.5347	-50	18.5347	11.4287
		18.5552	80	18.5552	-71	18.5552	13.9799
		18.5757	79	18.5757	-70	18.5757	30.5316
		18.5961	68	18.5961	-62	18.5961	19.0835
		18.6166	71	18.6166	-63	18.6166	30.6358
		18.6371	68	18.6371	-129	18.6371	16.1887
		18.6575	52	18.6575	-113	18.6575	-6.25827
		18.678	84	18.678	-112	18.678	17.2952
		18.6985	63	18.6985	-105	18.6985	35.8492
		18.7189	88	18.7189	-70	18.7189	6.40349
		18.7394	96	18.7394	-92	18.7394	34.9582
		18.7599	66	18.7599	-90	18.7599	-3.48653
		18.7803	85	18.7803	-112	18.7803	8.06899
		18.8008	75	18.8008	-65	18.8008	54.6249
		18.8213	62	18.8213	-112	18.8213	36.1816
		18.8417	92	18.8417	-133	18.8417	26.7384
		18.8622	98	18.8622	-59	18.8622	24.2957
		18.8827	78	18.8827	-78	18.8827	26.8537
		18.9031	79	18.9031	-125	18.9031	50.4119
		18.9236	72	18.9236	-75	18.9236	28.9706
		18.9441	86	18.9441	-97	18.9441	23.53
		18.9645	62	18.9645	-55	18.9645	-11.9104
		18.985	73	18.985	-107	18.985	25.6498
		19.0055	96	19.0055	-108	19.0055	36.2104
		19.0259	77	19.0259	-92	19.0259	32.7718
		19.0464	78	19.0464	-89	19.0464	12.3334
		19.0669	51	19.0669	-76	19.0669	38.8958
		19.0873	73	19.0873	-87	19.0873	-1.54148
		19.1078	75	19.1078	-125	19.1078	45.0217
		19.1283	95	19.1283	-118	19.1283	-8.41449
		19.1487	82	19.1487	-42	19.1487	36.15
		19.1692	70	19.1692	-89	19.1692	-16.2851
		19.1897	107	19.1897	-67	19.1897	32.2803
		19.2101	64	19.2101	-84	19.2101	26.8465
		19.2306	113	19.2306	-67	19.2306	48.413
		19.2511	79	19.2511	-67	19.2511	27.9801
		19.2715	80	19.2715	-26	19.2715	42.548
		19.292	72	19.292	-37	19.292	33.1163
		19.3125	83	19.3125	-78	19.3125	27.6852
		19.3329	65	19.3329	-74	19.3329	-3.74515
		19.3534	93	19.3534	-93	19.3534	1.82493
		19.3739	97	19.3739	-72	19.3739	22.3956
		19.3943	110	19.3943	-70	19.3943	13.9671
		19.4148	71	19.4148	-53	19.4148	30.5391
		19.4353	104	19.4353	-56	19.4353	25.1116
		19.4557	91	19.4557	-61	19.4557	3.68503
		19.4762	101	19.4762	-91	19.4762	38.2589
		19.4967	85	19.4967	-32	19.4967	6.83336
		19.5171	113	19.5171	-62	19.5171	33.4087
		19.5376	123	19.5376	-58	19.5376	11.9845
		19.5581	99	19.5581	-76	19.5581	20.561
		19.5785	82	19.5785	-40	19.5785	40.1384
		19.599	72	19.599	-68	19.599	27.7162
		19.6195	74	19.6195	-73	19.6195	24.2947
		19.6399	86	19.6399	-79	19.6399	1.87395
		19.6604	73	19.6604	-73	19.6604	45.4541
		19.6809	143	19.6809	-50	19.6809	26.0347
		19.7013	124	19.7013	-74	19.7013	32.6163
		19.7218	79	19.7218	-100	19.7218	40.1983
		19.7423	117	19.7423	-71	19.7423	14.7811
		19.7627	96	19.7628	-35	19.7628	7.36461
		19.7832	78	19.7832	-64	19.7832	41.9491
		19.8037	106	19.8037	-40	19.8037	25.5341
		19.8241	116	19.8241	-28	19.8241	-2.88017
		19.8446	83	19.8446	-22	19.8446	40.7065
		19.8651	108	19.8651	-19	19.8651	20.2938
		19.8855	115	19.8855	-73	19.8855	-6.11814
		19.906	109	19.906	-49	19.906	-2.52911
		19.9265	123	19.9265	-94	19.9265	52.0605
		19.947	108	19.947	-85	19.947	9.65089
		19.9674	107	19.9674	1	19.9674	38.2423
		19.9879	110	19.9879	-17	19.9879	39.8343
		20.0084	108	20.0084	-70	20.0084	38.4271
		20.0288	101	20.0288	-82	20.0288	34.0209
		20.0493	116	20.0493	-55	20.0493	25.6153
		20.0698	93	20.0697	-25	20.0697	40.2106
		20.0902	91	20.0902	-33	20.0902	25.8069
		20.1107	116	20.1107	-72	20.1107	19.4038
		20.1312	147	20.1312	-40	20.1312	42.0016
		20.1516	94	20.1516	5	20.1516	-2.39954
		20.1721	108	20.1721	-9	20.1721	33.2
		20.1926	89	20.1926	-29	20.1926	23.8003
		20.213	85	20.213	-17	20.213	8.40176
		20.2335	139	20.2335	-34	20.2335	22.0039
		20.254	118	20.2539	-40	20.2539	43.6069
		20.2744	102	20.2744	-17	20.2744	46.2108
		20.2949	112	20.2949	-6	20.2949	14.8157
		20.3154	103	20.3153	-21	20.3153	13.4215
		20.3358	107	20.3358	-72	20.3358	25.0282
		20.3563	112	20.3563	-40	20.3563	32.6358
		20.3768	104	20.3768	-44	20.3768	40.2442
		20.3972	130	20.3972	-42	20.3972	27.8536
		20.4177	142	20.4177	-24	20.4177	25.4641
		20.4382	92	20.4382	-32	20.4382	49.0753
		20.4586	125	20.4586	26	20.4586	36.6875
		20.4791	110	20.4791	-49	20.4791	40.3009
		20.4996	126	20.4995	-41	20.4995	62.915
		20.52	119	20.52	-3	20.52	49.5301
		20.5405	92	20.5405	-38	20.5405	23.1463
		20.561	130	20.5609	-6	20.5609	49.7633
		20.5814	132	20.5814	-12	20.5814	13.3813
		20.6019	108	20.6019	-57	20.6019	0.000542048
		20.6224	122	20.6224	-4	20.6224	2.62055
		20.6428	127	20.6428	-16	20.6428	12.2416
		20.6633	129	20.6633	-54	20.6633	37.8638
		20.6838	108	20.6837	-43	20.6837	24.4868
		20.7042	147	20.7042	24	20.7042	31.1109
		20.7247	127	20.7247	-28	20.7247	32.7362
		20.7452	127	20.7451	-20	20.7451	17.3623
		20.7656	127	20.7656	24	20.7656	37.9895
		20.7861	110	20.7861	32	20.7861	13.6179
		20.8066	128	20.8066	-5	20.8066	39.2472
		20.827	129	20.827	-41	20.827	55.8775
		20.8475	128	20.8475	-19	20.8475	51.5091
		20.868	98	20.868	-29	20.868	56.1416
		20.8884	128	20.8884	-26	20.8884	31.7752
		20.9089	119	20.9089	-21	20.9089	34.4099
		20.9294	167	20.9293	1	20.9293	5.04581
		20.9498	114	20.9498	-8	20.9498	13.6827
		20.9703	133	20.9703	-13	20.9703	86.3208
		20.9908	112	20.9907	12	20.9907	48.9599
		21.0112	124	21.0112	12	21.0112	32.6001
		21.0317	112	21.0317	7	21.0317	38.2414
		21.0522	113	21.0522	32	21.0522	39.884
		21.0726	130	21.0726	-12	21.0726	49.5276
		21.0931	152	21.0931	-26	21.0931	32.1724
		21.1136	140	21.1136	-11	21.1136	33.8184
		21.134	110	21.134	-11	21.134	62.4655
		21.1545	156	21.1545	29	21.1545	28.1137
		21.175	118	21.1749	31	21.1749	44.7632
		21.1954	113	21.1954	4	21.1954	-3.5862
		21.2159	162	21.2159	26	21.2159	14.0655
		21.2364	140	21.2364	13	21.2364	65.7186
		21.2568	139	21.2568	14	21.2568	45.3728
		21.2773	102	21.2773	4	21.2773	40.0281
		21.2978	138	21.2978	31	21.2978	28.6848
		21.3182	141	21.3182	-3	21.3182	27.3425
		21.3387	94	21.3387	27	21.3387	51.0015
		21.3592	134	21.3591	-16	21.3591	33.6619
		21.3796	119	21.3796	10	21.3796	31.3233
		21.4001	126	21.4001	56	21.4001	20.986
		21.4206	140	21.4205	-25	21.4205	31.6501
		21.441	163	21.441	-15	21.441	28.3152
		21.4615	123	21.4615	41	21.4615	47.9817
		21.482	115	21.482	30	21.482	51.6495
		21.5024	154	21.5024	8	21.5024	62.3185
		21.5229	105	21.5229	15	21.5229	33.9888
		21.5434	119	21.5434	22	21.5434	70.6603
		21.5638	145	21.5638	50	21.5638	52.3333
		21.5843	117	21.5843	18	21.5843	45.0074
		21.6048	118	21.6047	36	21.6047	14.683
		21.6252	137	21.6252	42	21.6252	38.3597
		21.6457	130	21.6457	34	21.6457	10.0378
		21.6662	159	21.6661	61	21.6661	45.7173
		21.6866	147	21.6866	-4	21.6866	33.398
		21.7071	133	21.7071	44	21.7071	68.08
		21.7276	125	21.7276	-8	21.7276	21.7634
		21.748	128	21.748	-4	21.748	61.4483
		21.7685	128	21.7685	17	21.7685	49.1344
		21.789	151	21.789	47	21.789	32.8218
		21.8094	149	21.8094	45	21.8094	21.5108
		21.8299	125	21.8299	3	21.8299	9.20094
		21.8504	167	21.8504	22	21.8504	45.8925
		21.8708	146	21.8708	38	21.8708	60.5856
		21.8913	132	21.8913	35	21.8913	54.2799
		21.9118	147	21.9118	9	21.9118	44.9757
		21.9322	119	21.9322	67	21.9322	9.67297
		21.9527	120	21.9527	60	21.9527	42.3715
		21.9732	131	21.9732	44	21.9732	29.0715
		21.9936	148	21.9936	78	21.9936	47.773
		22.0141	167	22.0141	10	22.0141	51.4759
		22.0346	157	22.0346	55	22.0346	16.1801
		22.055	138	22.055	5	22.055	24.886
		22.0755	163	22.0755	43	22.0755	48.5931
		22.096	108	22.096	27	22.096	13.3018
		22.1164	137	22.1164	40	22.1164	52.012
		22.1369	153	22.1369	45	22.1369	25.7235
		22.1574	133	22.1574	75	22.1574	37.4365
		22.1778	129	22.1778	37	22.1778	14.151
		22.1983	138	22.1983	16	22.1983	36.8672
		22.2188	161	22.2188	48	22.2188	14.5846
		22.2392	147	22.2392	47	22.2392	-6.69625
		22.2597	118	22.2597	13	22.2597	16.0242
		22.2802	144	22.2802	57	22.2802	9.74623
		22.3006	156	22.3006	77	22.3006	23.4699
		22.3211	179	22.3211	50	22.3211	58.1949
		22.3416	151	22.3416	59	22.3416	43.9215
		22.362	129	22.362	66	22.362	40.6496
		22.3825	167	22.3825	70	22.3825	61.3794
		22.403	123	22.403	83	22.403	29.1106
		22.4234	144	22.4234	36	22.4234	25.8435
		22.4439	139	22.4439	49	22.4439	39.5779
		22.4644	170	22.4644	82	22.4644	30.3138
		22.4848	136	22.4848	58	22.4848	29.0512
		22.5053	134	22.5053	44	22.5053	33.7904
		22.5258	153	22.5258	50	22.5258	25.5311
		22.5462	146	22.5462	56	22.5462	52.2733
		22.5667	164	22.5667	16	22.5667	77.0173
		22.5872	165	22.5872	103	22.5872	48.7627
		22.6076	167	22.6076	104	22.6076	9.50983
		22.6281	157	22.6281	73	22.6281	52.2586
		22.6486	134	22.6486	41	22.6486	44.009
		22.669	158	22.669	70	22.669	41.7609
		22.6895	138	22.6895	112	22.6895	47.5146
		22.71	157	22.71	42	22.71	66.2699
		22.7304	139	22.7304	86	22.7304	67.0268
		22.7509	178	22.7509	47	22.7509	42.7854
		22.7714	144	22.7714	66	22.7714	32.5456
		22.7918	118	22.7918	77	22.7918	40.3075
		22.8123	154	22.8123	129	22.8123	10.0712
		22.8328	163	22.8328	82	22.8328	31.8364
		22.8532	156	22.8532	73	22.8532	6.60338
		22.8737	174	22.8737	84	22.8737	79.3721
		22.8942	153	22.8942	57	22.8942	9.14247
		22.9146	159	22.9146	98	22.9146	35.9145
		22.9351	146	22.9351	52	22.9351	2.6884
		22.9556	160	22.9556	92	22.9556	21.4639
		22.976	120	22.976	109	22.976	20.2411
		22.9965	150	22.9965	106	22.9965	36.02
		23.017	161	23.017	115	23.017	41.8008
		23.0374	171	23.0374	86	23.0374	23.5833
		23.0579	166	23.0579	77	23.0579	18.3676
		23.0784	149	23.0784	87	23.0784	17.1535
		23.0988	152	23.0988	67	23.0988	33.9412
		23.1193	174	23.1193	37	23.1193	47.7306
		23.1398	174	23.1398	110	23.1398	40.5219
		23.1602	195	23.1602	46	23.1602	40.3147
		23.1807	164	23.1807	102	23.1807	20.1094
		23.2012	156	23.2012	98	23.2012	29.9058
		23.2216	147	23.2216	38	23.2216	39.7039
		23.2421	154	23.2421	84	23.2421	49.5036
		23.2626	171	23.2626	114	23.2626	-7.69478
		23.283	183	23.283	82	23.283	51.1084
		23.3035	150	23.3035	129	23.3035	50.9133
		23.324	138	23.324	92	23.324	42.7201
		23.3444	144	23.3444	122	23.3444	61.5284
		23.3649	156	23.3649	133	23.3649	31.3384
		23.3854	129	23.3854	67	23.3854	38.1502
		23.4058	158	23.4058	73	23.4058	0.96362
		23.4263	165	23.4263	81	23.4263	-22.2213
		23.4468	197	23.4468	79	23.4468	47.5956
		23.4672	140	23.4672	79	23.4672	25.4141
		23.4877	146	23.4877	127	23.4877	47.2342
		23.5082	169	23.5082	90	23.5082	22.0561
		23.5286	129	23.5286	87	23.5286	14.8796
		23.5491	203	23.5491	84	23.5491	25.7048
		23.5696	146	23.5696	61	23.5696	1.5317
		23.59	170	23.59	121	23.59	19.3602
		23.6105	163	23.6105	104	23.6105	18.1903
		23.631	166	23.631	90	23.631	12.0222
		23.6514	155	23.6514	92	23.6514	-2.1443
		23.6719	176	23.6719	96	23.6719	9.69081
		23.6924	132	23.6924	113	23.6924	37.5277
		23.7128	165	23.7128	83	23.7128	21.3661
		23.7333	155	23.7333	71	23.7333	35.2061
		23.7538	180	23.7538	108	23.7538	14.0478
		23.7742	178	23.7742	84	23.7742	26.8912
		23.7947	162	23.7947	108	23.7947	37.7361
		23.8152	146	23.8152	139	23.8152	16.5827
		23.8356	167	23.8356	124	23.8356	39.4309
		23.8561	180	23.8561	97	23.8561	35.2807
		23.8766	160	23.8766	85	23.8766	27.1322
		23.897	194	23.897	110	23.897	-2.01473
		23.9175	159	23.9175	139	23.9175	23.8399
		23.938	185	23.938	141	23.938	24.6962
		23.9584	185	23.9584	113	23.9584	32.5541
		23.9789	185	23.9789	93	23.9789	-15.5864
		23.9994	147	23.9994	70	23.9994	94.2746
		24.0198	170	24.0198	90	24.0198	43.1373
		24.0403	89	24.0403	118	24.0403	20.0016
		24.0608	167	24.0608	109	24.0608	24.8674
		24.0812	158	24.0812	124	24.0812	0.73487
		24.1017	137	24.1017	99	24.1017	-11.3961
		24.1222	161	24.1222	145	24.1222	-9.52557
		24.1426	184	24.1426	93	24.1426	13.3466
		24.1631	189	24.1631	135	24.1631	20.2203
		24.1836	192	24.1836	148	24.1836	31.0956
		24.204	165	24.204	102	24.204	10.9725
		24.2245	176	24.2245	110	24.2245	-2.14908
		24.245	195	24.245	153	24.245	66.7309
		24.2654	178	24.2654	142	24.2654	-3.38761
		24.2859	152	24.2859	88	24.2859	24.4955
		24.3064	169	24.3064	162	24.3064	13.3801
		24.3268	158	24.3268	138	24.3268	-3.73368
		24.3473	157	24.3473	75	24.3473	21.154
		24.3678	167	24.3678	129	24.3678	-9.95676
		24.3882	170	24.3882	110	24.3882	1.93401
		24.4087	184	24.4087	107	24.4087	11.8264
		24.4292	173	24.4292	95	24.4292	33.7202
		24.4496	152	24.4496	122	24.4496	-11.3845
		24.4701	155	24.4701	118	24.4701	-3.48756
		24.4906	164	24.4906	62	24.4906	-10.5892
		24.511	181	24.511	82	24.511	14.3107
		24.5315	163	24.5315	121	24.5315	50.2122
		24.552	131	24.552	113	24.552	-12.8849
		24.5724	145	24.5724	111	24.5724	8.01951
		24.5929	190	24.5929	154	24.5929	15.9255
		24.6134	187	24.6134	110	24.6134	2.8329
		24.6338	181	24.6338	112	24.6338	18.7418
		24.6543	174	24.6543	111	24.6543	10.6523
		24.6748	185	24.6748	129	24.6748	-40.4359
		24.6952	157	24.6952	124	24.6952	9.47752
		24.7157	190	24.7157	119	24.7157	-19.6076
		24.7362	188	24.7362	106	24.7362	36.3088
		24.7566	155	24.7566	109	24.7566	-8.77343
		24.7771	141	24.7771	102	24.7771	2.14588
		24.7976	158	24.7976	109	24.7976	8.06663
		24.818	195	24.818	144	24.818	15.9888
		24.8385	180	24.8385	106	24.8385	2.91255
		24.859	156	24.859	179	24.859	2.83768
		24.8794	179	24.8794	86	24.8794	16.7643
		24.8999	163	24.8999	109	24.8999	15.6923
		24.9204	191	24.9204	116	24.9204	1.62182
		24.9408	212	24.9408	151	24.9408	8.55275
		24.9613	224	24.9613	140	24.9613	41.4852
		24.9818	191	24.9818	121	24.9818	19.419
		25.0022	175	25.0022	128	25.0022	52.3542
		25.0227	201	25.0227	162	25.0227	7.29088
		25.0432	165	25.0432	148	25.0432	-11.771
		25.0636	197	25.0636	134	25.0636	8.16854
		25.0841	197	25.0841	104	25.0841	28.1095
		25.1046	182	25.1046	149	25.1046	13.0519
		25.125	194	25.125	89	25.125	33.9957
		25.1455	186	25.1455	58	25.1455	-15.0591
		25.166	185	25.166	153	25.166	20.8875
		25.1864	208	25.1864	149	25.1864	1.8355
		25.2069	194	25.2069	102	25.2069	21.7849
		25.2274	161	25.2274	145	25.2274	26.7357
		25.2478	191	25.2478	121	25.2478	-12.3121
		25.2683	193	25.2683	133	25.2683	11.6415
		25.2888	188	25.2888	143	25.2888	3.59654
		25.3092	195	25.3092	150	25.3092	-4.44709
		25.3297	172	25.3297	124	25.3297	20.5107
		25.3502	168	25.3502	121	25.3502	2.4698
		25.3706	195	25.3706	172	25.3706	29.4303
		25.3911	185	25.3911	157	25.3911	-40.6078
		25.4116	157	25.4116	170	25.4116	15.3554
		25.432	161	25.432	159	25.432	0.32005
		25.4525	187	25.4525	122	25.4525	8.28602
		25.473	175	25.473	130	25.473	-29.7466
		25.4934	201	25.4934	189	25.4934	-22.778
		25.5139	188	25.5139	156	25.5139	-20.8079
		25.5344	192	25.5344	91	25.5344	-18.8365
		25.5548	211	25.5548	144	25.5548	-20.8638
		25.5753	201	25.5753	177	25.5753	1.11029
		25.5958	211	25.5958	196	25.5958	38.0857
		25.6162	205	25.6162	102	25.6162	16.0625
		25.6367	158	25.6367	132	25.6367	12.0405
		25.6572	182	25.6572	146	25.6572	21.02
		25.6776	183	25.6776	168	25.6776	3.0007
		25.6981	183	25.6981	194	25.6981	1.98276
		25.7186	207	25.7186	169	25.7186	-13.0339
		25.739	190	25.739	116	25.739	10.9508
		25.7595	178	25.7595	154	25.7595	7.93684
		25.78	180	25.78	187	25.78	33.9241
		25.8004	185	25.8004	145	25.8004	4.91278
		25.8209	198	25.8209	130	25.8209	54.9027
		25.8414	215	25.8414	160	25.8414	54.8939
		25.8618	203	25.8618	158	25.8618	-10.1136
		25.8823	169	25.8823	153	25.8823	24.8803
		25.9028	215	25.9028	177	25.9028	14.8753
		25.9232	199	25.9232	162	25.9232	38.8717
		25.9437	207	25.9437	139	25.9437	-44.1306
		25.9642	199	25.9642	128	25.9642	22.8683
		25.9846	188	25.9846	171	25.9846	-14.1314
		26.0051	219	26.0051	150	26.0051	-3.12993
		26.0256	193	26.0256	184	26.0256	58.8728
		26.046	207	26.046	184	26.046	31.8769
		26.0665	226	26.0665	174	26.0665	-14.1178
		26.087	168	26.087	126	26.087	5.88872
		26.1074	195	26.1074	148	26.1074	9.89652
		26.1279	186	26.1279	105	26.1279	-23.0944
		26.1484	225	26.1484	175	26.1484	6.9159
		26.1688	211	26.1688	191	26.1688	22.9275
		26.1893	205	26.1893	188	26.1893	-10.0597
		26.2098	274	26.2098	159	26.2098	42.9543
		26.2302	254	26.2302	180	26.2302	25.9696
		26.2507	270	26.2507	181	26.2507	-28.0139
		26.2712	250	26.2712	178	26.2712	0.00382
		26.2916	206	26.2917	200	26.2917	8.02279
		26.3121	236	26.3121	156	26.3121	43.043
		26.3326	247	26.3326	176	26.3326	33.0644
		26.353	231	26.353	212	26.353	-13.913
		26.3735	256	26.3735	241	26.3735	-1.88916
		26.394	286	26.394	179	26.394	5.13589
		26.4144	209	26.4144	164	26.4144	-9.83785
		26.4349	253	26.4349	162	26.4349	6.1896
		26.4554	244	26.4554	218	26.4554	33.2183
		26.4758	264	26.4759	183	26.4759	22.2481
		26.4963	234	26.4963	150	26.4963	-20.7208
		26.5168	247	26.5168	175	26.5168	5.3114
		26.5373	235	26.5373	216	26.5373	-12.6552
		26.5577	188	26.5577	211	26.5577	8.37942
		26.5782	224	26.5782	165	26.5782	10.4152
		26.5987	199	26.5986	248	26.5986	9.45218
		26.6191	226	26.6191	149	26.6191	35.4903
		26.6396	239	26.6396	223	26.6396	31.5296
		26.6601	213	26.66	221	26.66	17.5701
		26.6805	234	26.6805	186	26.6805	26.6117
		26.701	204	26.701	187	26.701	17.6545
		26.7215	235	26.7215	166	26.7215	7.69849
		26.7419	192	26.7419	186	26.7419	17.7436
		26.7624	239	26.7624	230	26.7624	46.7899
		26.7829	243	26.7828	194	26.7828	29.8373
		26.8033	242	26.8033	177	26.8033	1.88582
		26.8238	223	26.8238	160	26.8238	29.9355
		26.8443	216	26.8442	252	26.8442	18.9863
		26.8647	243	26.8647	175	26.8647	30.0383
		26.8852	233	26.8852	213	26.8852	9.09137
		26.9057	239	26.9057	222	26.9057	10.1456
		26.9261	233	26.9261	187	26.9261	51.2009
		26.9466	280	26.9466	209	26.9466	35.2574
		26.9671	231	26.9671	159	26.9671	14.315
		26.9875	271	26.9875	238	26.9875	10.3737
		27.008	216	27.008	141	27.008	12.4335
		27.0285	235	27.0284	196	27.0284	31.4944
		27.0489	225	27.0489	207	27.0489	29.5564
		27.0694	267	27.0694	198	27.0694	17.6195
		27.0899	287	27.0898	226	27.0898	9.68374
		27.1103	245	27.1103	243	27.1103	-9.25094
		27.1308	265	27.1308	171	27.1308	44.8154
		27.1513	265	27.1513	173	27.1513	14.8829
		27.1717	247	27.1717	184	27.1717	9.95152
		27.1922	255	27.1922	206	27.1922	25.0211
		27.2127	227	27.2127	233	27.2127	3.09189
		27.2331	292	27.2331	263	27.2331	-1.8363
		27.2536	270	27.2536	221	27.2536	36.2366
		27.2741	319	27.274	259	27.274	-3.68949
		27.2945	255	27.2945	194	27.2945	-1.61447
		27.315	279	27.315	218	27.315	-9.53843
		27.3355	252	27.3355	212	27.3355	15.5387
		27.3559	244	27.3559	247	27.3559	-20.3831
		27.3764	303	27.3764	217	27.3764	32.6961
		27.3969	262	27.3969	208	27.3969	12.7764
		27.4173	310	27.4173	239	27.4173	4.85774
		27.4378	270	27.4378	304	27.4378	31.9401
		27.4583	316	27.4582	269	27.4582	19.0235
		27.4787	297	27.4787	265	27.4787	10.1079
		27.4992	338	27.4992	282	27.4992	31.1934
		27.5197	343	27.5196	275	27.5196	-1.7201
		27.5401	354	27.5401	297	27.5401	10.3674
		27.5606	405	27.5606	343	27.5606	-7.54405
		27.5811	389	27.5811	298	27.5811	43.5455
		27.6015	435	27.6015	329	27.6015	25.6361
		27.622	468	27.622	325	27.622	38.7277
		27.6425	467	27.6425	330	27.6425	24.8203
		27.6629	458	27.6629	380	27.6629	14.9139
		27.6834	543	27.6834	345	27.6834	58.0085
		27.7039	590	27.7038	406	27.7038	10.1041
		27.7243	664	27.7243	394	27.7243	50.2007
		27.7448	796	27.7448	434	27.7448	32.2983
		27.7653	823	27.7653	471	27.7653	21.3969
		27.7857	831	27.7857	431	27.7857	-16.5036
		27.8062	765	27.8062	475	27.8062	80.597
		27.8267	660	27.8267	478	27.8267	57.6985
		27.8471	634	27.8471	467	27.8471	41.801
		27.8676	584	27.8676	489	27.8676	39.9045
		27.8881	551	27.888	512	27.888	62.0089
		27.9085	498	27.9085	487	27.9085	45.1143
		27.929	463	27.929	487	27.929	43.2207
		27.9495	413	27.9494	524	27.9494	73.328
		27.9699	403	27.9699	507	27.9699	52.4363
		27.9904	357	27.9904	490	27.9904	48.5455
		28.0109	374	28.0109	461	28.0109	60.6557
		28.0313	356	28.0313	481	28.0313	89.7668
		28.0518	358	28.0518	433	28.0518	61.8789
		28.0723	284	28.0723	445	28.0723	70.9919
		28.0927	314	28.0927	384	28.0927	30.1058
		28.1132	283	28.1132	448	28.1132	56.2207
		28.1337	265	28.1336	384	28.1336	26.3365
		28.1541	286	28.1541	319	28.1541	26.4532
		28.1746	282	28.1746	358	28.1746	40.5709
		28.1951	266	28.195	243	28.195	75.6894
		28.2155	265	28.2155	281	28.2155	42.8089
		28.236	253	28.236	275	28.236	28.9293
		28.2565	278	28.2565	268	28.2565	43.0507
		28.2769	274	28.2769	253	28.2769	29.1728
		28.2974	250	28.2974	225	28.2974	50.296
		28.3179	244	28.3179	204	28.3179	5.42001
		28.3383	216	28.3383	252	28.3383	38.5449
		28.3588	231	28.3588	259	28.3588	69.6707
		28.3793	273	28.3793	224	28.3793	34.7974
		28.3997	249	28.3997	297	28.3997	29.925
		28.4202	268	28.4202	265	28.4202	-2.94656
		28.4407	243	28.4407	229	28.4407	40.1828
		28.4611	255	28.4611	211	28.4611	73.313
		28.4816	259	28.4816	196	28.4816	34.4441
		28.5021	272	28.5021	223	28.5021	29.5761
		28.5225	222	28.5225	247	28.5225	8.70884
		28.543	237	28.543	229	28.543	35.8426
		28.5635	237	28.5635	232	28.5635	31.9771
		28.5839	252	28.5839	246	28.5839	19.1125
		28.6044	278	28.6044	153	28.6044	25.2488
		28.6249	235	28.6249	234	28.6249	-5.61411
		28.6453	226	28.6453	236	28.6453	9.52379
		28.6658	241	28.6658	202	28.6658	1.66261
		28.6863	255	28.6863	215	28.6863	23.8023
		28.7067	244	28.7067	246	28.7067	-3.0573
		28.7272	223	28.7272	243	28.7272	36.084
		28.7477	254	28.7477	230	28.7477	-5.77382
		28.7681	274	28.7681	221	28.7681	42.3691
		28.7886	228	28.7886	228	28.7886	-13.4871
		28.8091	268	28.8091	217	28.8091	49.6575
		28.8295	229	28.8295	185	28.8295	-28.1971
		28.85	273	28.85	208	28.85	18.9492
		28.8705	266	28.8705	198	28.8705	1.09623
		28.8909	235	28.8909	204	28.8909	10.2441
		28.9114	237	28.9114	248	28.9114	4.39271
		28.9319	296	28.9319	236	28.9319	37.5422
		28.9523	264	28.9523	291	28.9523	6.69246
		28.9728	272	28.9728	212	28.9728	38.8435
		28.9933	289	28.9933	210	28.9933	-23.0047
		29.0137	282	29.0137	264	29.0137	-25.852
		29.0342	291	29.0342	277	29.0342	-32.6987
		29.0547	273	29.0547	257	29.0547	-32.5445
		29.0751	290	29.0751	209	29.0751	24.6105
		29.0956	336	29.0956	314	29.0956	6.7662
		29.1161	275	29.1161	283	29.1161	9.92273
		29.1365	343	29.1365	212	29.1365	23.08
		29.157	392	29.157	244	29.157	21.238
		29.1775	407	29.1775	265	29.1775	39.3968
		29.1979	379	29.1979	270	29.1979	55.5564
		29.2184	457	29.2184	281	29.2184	34.7167
		29.2389	474	29.2389	288	29.2389	59.8777
		29.2593	496	29.2593	267	29.2593	12.0396
		29.2798	458	29.2798	296	29.2798	46.2021
		29.3003	422	29.3003	303	29.3003	6.3654
		29.3207	455	29.3207	210	29.3207	34.5294
		29.3412	422	29.3412	286	29.3412	32.6942
		29.3617	389	29.3617	283	29.3617	39.8597
		29.3821	359	29.3821	239	29.3821	18.0259
		29.4026	325	29.4026	232	29.4026	12.1928
		29.4231	358	29.4231	296	29.4231	0.3605
		29.4435	282	29.4435	274	29.4435	38.5289
		29.464	318	29.464	236	29.464	45.6979
		29.4845	293	29.4845	233	29.4845	20.8678
		29.5049	323	29.5049	223	29.5049	37.0383
		29.5254	271	29.5254	319	29.5254	22.2096
		29.5459	284	29.5459	248	29.5459	21.3814
		29.5663	291	29.5663	285	29.5663	10.5541
		29.5868	276	29.5868	215	29.5868	0.72742
		29.6073	268	29.6073	248	29.6073	25.9014
		29.6277	286	29.6277	195	29.6277	-44.9239
		29.6482	264	29.6482	194	29.6482	33.2515
		29.6687	275	29.6687	252	29.6687	53.4275
		29.6891	242	29.6891	203	29.6891	8.60425
		29.7096	253	29.7096	199	29.7096	-4.21831
		29.7301	291	29.7301	160	29.7301	42.9597
		29.7505	268	29.7505	201	29.7505	35.1385
		29.771	255	29.771	217	29.771	8.31793
		29.7915	259	29.7915	190	29.7915	20.4979
		29.8119	237	29.8119	273	29.8119	49.6787
		29.8324	231	29.8324	207	29.8324	1.86012
		29.8529	242	29.8529	200	29.8529	60.0421
		29.8733	235	29.8733	193	29.8733	18.2248
		29.8938	245	29.8938	182	29.8938	23.4082
		29.9143	240	29.9143	209	29.9143	27.5921
		29.9347	228	29.9347	257	29.9347	-6.22328
		29.9552	237	29.9552	221	29.9552	29.962
		29.9757	221	29.9757	264	29.9757	-14.8522
		29.9961	301	29.9961	200	29.9961	40.3343
		30.0166	292	30.0166	197	30.0166	-9.4785
		30.0371	250	30.0371	208	30.0371	28.7092
		30.0575	229	30.0575	225	30.0575	-28.1024
		30.078	229	30.078	186	30.078	17.0866
		30.0985	224	30.0985	242	30.0985	59.2761
		30.1189	249	30.1189	155	30.1189	36.4664
		30.1394	248	30.1394	211	30.1394	15.6572
		30.1599	226	30.1599	251	30.1599	14.8487
		30.1803	219	30.1803	174	30.1803	23.0406
		30.2008	252	30.2008	225	30.2008	-2.76676
		30.2213	227	30.2213	180	30.2213	30.4265
		30.2417	249	30.2417	220	30.2417	43.6202
		30.2622	228	30.2622	205	30.2622	17.8146
		30.2827	250	30.2827	266	30.2827	26.0096
		30.3031	278	30.3031	229	30.3031	22.205
		30.3236	241	30.3236	282	30.3236	0.40118
		30.3441	261	30.3441	208	30.3441	-14.4021
		30.3645	282	30.3645	226	30.3645	22.7951
		30.385	234	30.385	197	30.385	7.99292
		30.4055	248	30.4055	196	30.4055	71.1913
		30.4259	242	30.4259	238	30.4259	7.3902
		30.4464	250	30.4464	186	30.4464	46.5897
		30.4669	215	30.4669	215	30.4669	77.7898
		30.4873	234	30.4873	219	30.4873	49.9903
		30.5078	234	30.5078	215	30.5078	41.1915
		30.5283	263	30.5283	255	30.5283	60.3932
		30.5487	224	30.5487	218	30.5487	64.5953
		30.5692	279	30.5692	202	30.5692	47.7981
		30.5897	231	30.5897	178	30.5897	45.0014
		30.6101	207	30.6101	220	30.6101	55.2052
		30.6306	226	30.6306	168	30.6306	46.4096
		30.6511	283	30.6511	222	30.6511	57.6145
		30.6715	233	30.6715	181	30.6715	29.8198
		30.692	258	30.692	226	30.692	65.0257
		30.7125	243	30.7125	233	30.7125	96.2322
		30.7329	262	30.7329	195	30.7329	59.439
		30.7534	240	30.7534	230	30.7534	89.6465
		30.7739	259	30.7739	194	30.7739	67.8544
		30.7943	260	30.7943	176	30.7943	81.0629
		30.8148	273	30.8148	196	30.8148	45.2718
		30.8353	264	30.8353	201	30.8353	-1.51879
		30.8557	290	30.8557	216	30.8557	83.6911
		30.8762	244	30.8762	179	30.8762	70.9015
		30.8967	256	30.8967	216	30.8967	56.1124
		30.9171	246	30.9171	235	30.9171	97.3238
		30.9376	266	30.9376	190	30.9376	47.5355
		30.9581	249	30.9581	206	30.9581	25.7479
		30.9785	265	30.9785	203	30.9785	47.9607
		30.999	270	30.999	204	30.999	21.1739
		31.0195	285	31.0195	190	31.0195	54.3876
		31.0399	268	31.0399	190	31.0399	23.6018
		31.0604	284	31.0604	217	31.0604	28.8163
		31.0809	258	31.0809	206	31.0809	50.0314
		31.1013	254	31.1013	192	31.1013	60.247
		31.1218	292	31.1218	168	31.1218	32.4629
		31.1423	258	31.1423	241	31.1423	8.67935
		31.1627	216	31.1627	246	31.1627	40.8962
		31.1832	277	31.1832	213	31.1832	67.1135
		31.2037	227	31.2037	192	31.2037	12.3312
		31.2241	241	31.2241	216	31.2241	6.5494
		31.2446	286	31.2446	210	31.2446	7.76791
		31.2651	313	31.2651	230	31.2651	37.9869
		31.2855	213	31.2855	209	31.2855	66.2064
		31.306	240	31.306	237	31.306	1.42617
		31.3265	264	31.3265	219	31.3265	-6.35354
		31.3469	277	31.3469	245	31.3469	10.8672
		31.3674	255	31.3674	258	31.3674	44.0881
		31.3879	275	31.3879	250	31.3879	41.3097
		31.4083	266	31.4083	259	31.4083	23.5316
		31.4288	281	31.4288	198	31.4288	-10.2461
		31.4493	304	31.4493	238	31.4493	6.97647
		31.4697	266	31.4697	270	31.4697	13.1996
		31.4902	307	31.4902	311	31.4902	30.423
		31.5107	298	31.5107	233	31.5107	-10.3532
		31.5311	306	31.5311	238	31.5311	20.871
		31.5516	321	31.5516	229	31.5516	-10.9045
		31.5721	322	31.5721	235	31.5721	0.32053
		31.5925	354	31.5925	303	31.5925	0.54589
		31.613	357	31.613	237	31.613	11.7716
		31.6335	385	31.6335	304	31.6335	1.99761
		31.6539	394	31.6539	208	31.6539	33.2241
		31.6744	436	31.6744	248	31.6744	-5.54913
		31.6949	388	31.6949	259	31.6949	14.6779
		31.7153	427	31.7153	259	31.7153	49.9055
		31.7358	388	31.7358	254	31.7358	25.1333
		31.7563	433	31.7563	376	31.7563	7.36141
		31.7767	390	31.7767	309	31.7767	11.59
		31.7972	415	31.7972	263	31.7972	40.8188
		31.8177	378	31.8177	325	31.8177	37.048
		31.8381	440	31.8381	241	31.8381	1.27751
		31.8586	468	31.8586	281	31.8586	31.5074
		31.8791	438	31.8791	274	31.8791	35.7375
		31.8995	456	31.8995	281	31.8995	76.968
		31.92	426	31.92	345	31.92	44.1989
		31.9405	414	31.9405	328	31.9405	67.4299
		31.9609	447	31.9609	338	31.9609	66.6614
		31.9814	486	31.9814	303	31.9814	86.8931
		32.0019	488	32.0019	353	32.0019	76.1252
		32.0223	490	32.0223	413	32.0223	123.357
		32.0428	559	32.0428	440	32.0428	145.59
		32.0633	591	32.0633	359	32.0633	123.823
		32.0837	633	32.0837	375	32.0837	96.0563
		32.1042	657	32.1042	475	32.1042	93.2898
		32.1247	771	32.1247	408	32.1247	131.524
		32.1451	876	32.1451	450	32.1451	171.758
		32.1656	1001	32.1656	467	32.1656	158.992
		32.1861	963	32.1861	481	32.1861	156.227
		32.2065	937	32.2065	552	32.2065	246.462
		32.227	892	32.227	522	32.227	169.697
		32.2475	845	32.2475	590	32.2475	188.932
		32.2679	812	32.2679	567	32.2679	193.168
		32.2884	742	32.2884	660	32.2884	189.404
		32.3089	679	32.3089	662	32.3089	204.64
		32.3293	571	32.3293	589	32.3293	213.877
		32.3498	575	32.3498	603	32.3498	199.113
		32.3703	535	32.3703	629	32.3703	216.35
		32.3907	479	32.3907	582	32.3907	187.587
		32.4112	448	32.4112	626	32.4112	182.825
		32.4317	422	32.4317	563	32.4317	203.063
		32.4521	462	32.4521	625	32.4521	227.3
		32.4726	417	32.4726	602	32.4726	240.539
		32.4931	448	32.4931	536	32.4931	252.777
		32.5135	356	32.5136	602	32.5136	170.016
		32.534	345	32.534	522	32.534	183.254
		32.5545	378	32.5545	525	32.5545	240.493
		32.5749	333	32.5749	474	32.5749	212.733
		32.5954	335	32.5954	380	32.5954	153.972
		32.6159	313	32.6159	426	32.6159	170.212
		32.6363	324	32.6363	384	32.6363	189.451
		32.6568	363	32.6568	330	32.6568	125.692
		32.6773	330	32.6773	335	32.6773	141.932
		32.6977	347	32.6977	314	32.6977	113.172
		32.7182	344	32.7182	296	32.7182	133.413
		32.7387	337	32.7387	379	32.7387	145.654
		32.7591	308	32.7591	296	32.7591	132.895
		32.7796	325	32.7796	304	32.7796	90.1357
		32.8001	356	32.8001	278	32.8001	100.377
		32.8205	354	32.8205	261	32.8205	73.6185
		32.841	367	32.841	255	32.841	98.8603
		32.8615	296	32.8615	290	32.8615	96.1021
		32.8819	309	32.882	241	32.882	64.3442
		32.9024	291	32.9024	288	32.9024	90.5863
		32.9229	266	32.9229	297	32.9229	71.8286
		32.9433	305	32.9434	278	32.9434	60.0712
		32.9638	288	32.9638	256	32.9638	3.3137
		32.9843	308	32.9843	219	32.9843	53.5565
		33.0047	318	33.0047	247	33.0047	33.7993
		33.0252	302	33.0252	226	33.0252	77.0424
		33.0457	304	33.0457	242	33.0457	37.2857
		33.0661	271	33.0662	217	33.0662	17.529
		33.0866	262	33.0866	176	33.0866	36.7724
		33.1071	259	33.1071	168	33.1071	29.016
		33.1276	266	33.1275	151	33.1275	28.2597
		33.148	299	33.148	193	33.148	26.5035
		33.1685	225	33.1685	232	33.1685	25.7475
		33.189	245	33.1889	232	33.1889	34.9915
		33.2094	266	33.2094	220	33.2094	35.2356
		33.2299	290	33.2299	202	33.2299	22.4799
		33.2504	267	33.2503	203	33.2503	41.7243
		33.2708	280	33.2708	198	33.2708	25.9688
		33.2913	264	33.2913	208	33.2913	10.2133
		33.3118	264	33.3118	234	33.3118	-9.54201
		33.3322	271	33.3322	192	33.3322	-2.29734
		33.3527	301	33.3527	258	33.3527	11.9475
		33.3732	304	33.3732	212	33.3732	-4.80752
		33.3936	288	33.3936	222	33.3936	-5.56249
		33.4141	257	33.4141	164	33.4141	28.6825
		33.4346	273	33.4346	220	33.4346	-30.0723
		33.455	245	33.455	172	33.455	27.1729
		33.4755	281	33.4755	226	33.4755	-11.5819
		33.496	245	33.496	200	33.496	18.6635
		33.5164	285	33.5164	230	33.5164	14.9088
		33.5369	251	33.5369	161	33.5369	-13.8457
		33.5574	210	33.5573	168	33.5573	30.3999
		33.5778	254	33.5778	230	33.5778	27.6455
		33.5983	244	33.5983	201	33.5983	-12.109
		33.6188	239	33.6187	193	33.6187	51.1367
		33.6392	251	33.6392	191	33.6392	9.38243
		33.6597	283	33.6597	246	33.6597	-4.37193
		33.6802	232	33.6801	188	33.6801	-7.12613
		33.7006	267	33.7006	221	33.7006	4.11971
		33.7211	244	33.7211	236	33.7211	-25.6346
		33.7416	289	33.7415	248	33.7415	8.61133
		33.762	271	33.762	184	33.762	-21.1428
		33.7825	241	33.7825	202	33.7825	1.10315
		33.803	249	33.803	242	33.803	8.34896
		33.8234	287	33.8234	179	33.8234	1.5949
		33.8439	263	33.8439	216	33.8439	13.8407
		33.8644	207	33.8644	208	33.8644	29.0867
		33.8848	300	33.8848	205	33.8848	-36.6674
		33.9053	267	33.9053	171	33.9053	-26.4215
		33.9258	268	33.9258	176	33.9258	-2.17558
		33.9462	286	33.9462	209	33.9462	15.0703
		33.9667	259	33.9667	180	33.9667	-8.68373
		33.9872	292	33.9871	203	33.9871	21.5621
		34.0076	285	34.0076	222	34.0076	16.808
		34.0281	251	34.0281	165	34.0281	-8.94631
		34.0486	262	34.0485	213	34.0485	7.29953
		34.069	255	34.069	198	34.069	11.5453
		34.0895	255	34.0895	155	34.0895	-24.209
		34.11	232	34.1099	188	34.1099	18.0367
		34.1304	253	34.1304	171	34.1304	30.2824
		34.1509	241	34.1509	191	34.1509	-1.4719
		34.1714	244	34.1713	202	34.1713	-1.22641
		34.1918	258	34.1918	171	34.1918	9.01916
		34.2123	300	34.2123	222	34.2123	-10.7353
		34.2328	248	34.2328	173	34.2328	12.51
		34.2532	231	34.2532	161	34.2532	7.7554
		34.2737	277	34.2737	188	34.2737	0.000614833
		34.2942	283	34.2942	156	34.2942	-10.7541
		34.3146	240	34.3146	191	34.3146	18.4911
		34.3351	277	34.3351	187	34.3351	-11.2638
		34.3556	268	34.3556	185	34.3556	-21.0189
		34.376	239	34.376	182	34.376	-10.7739
		34.3965	286	34.3965	162	34.3965	29.471
		34.417	274	34.4169	238	34.4169	11.7157
		34.4374	240	34.4374	164	34.4374	24.9604
		34.4579	261	34.4579	181	34.4579	-4.79497
		34.4784	234	34.4783	154	34.4783	-11.5506
		34.4988	282	34.4988	206	34.4988	23.6939
		34.5193	272	34.5193	176	34.5193	-1.0618
		34.5398	257	34.5397	198	34.5397	19.1823
		34.5602	251	34.5602	221	34.5602	-3.57358
		34.5807	246	34.5807	150	34.5807	-15.3296
		34.6012	300	34.6011	185	34.6011	-49.0858
		34.6216	221	34.6216	186	34.6216	-12.842
		34.6421	243	34.6421	188	34.6421	15.4016
		34.6626	284	34.6626	227	34.6626	18.6451
		34.683	242	34.683	191	34.683	9.8884
		34.7035	256	34.7035	202	34.7035	-11.8683
		34.724	223	34.724	178	34.724	-0.62521
		34.7444	277	34.7444	194	34.7444	-10.3823
		34.7649	260	34.7649	213	34.7649	12.8605
		34.7854	256	34.7854	210	34.7854	25.1031
		34.8058	304	34.8058	190	34.8058	-23.6544
		34.8263	248	34.8263	147	34.8263	-10.412
		34.8468	276	34.8468	150	34.8468	-10.1697
		34.8672	275	34.8672	176	34.8672	-24.9277
		34.8877	249	34.8877	217	34.8877	-3.68581
		34.9082	288	34.9082	178	34.9082	-23.4441
		34.9286	273	34.9286	210	34.9286	-8.20258
		34.9491	242	34.9491	211	34.9491	-21.9611
		34.9696	292	34.9696	199	34.9696	16.2801
		34.99	282	34.99	170	34.99	-9.47895
		35.0105	262	35.0105	196	35.0105	13.7619
		35.031	268	35.031	186	35.031	16.0026
		35.0514	257	35.0514	181	35.0514	36.243
		35.0719	242	35.0719	175	35.0719	4.48336
		35.0924	280	35.0924	167	35.0924	-10.2765
		35.1128	252	35.1128	176	35.1128	19.9633
		35.1333	271	35.1333	201	35.1333	-7.79696
		35.1538	233	35.1538	207	35.1538	-14.5574
		35.1742	269	35.1742	184	35.1742	36.6818
		35.1947	232	35.1947	190	35.1947	-8.07913
		35.2152	288	35.2152	196	35.2152	20.1598
		35.2356	240	35.2356	193	35.2356	4.39844
		35.2561	284	35.2561	199	35.2561	8.63678
		35.2766	278	35.2766	199	35.2766	-23.125
		35.297	294	35.297	221	35.297	32.1129
		35.3175	269	35.3175	163	35.3175	-2.64933
		35.338	267	35.338	202	35.338	14.5882
		35.3584	289	35.3584	199	35.3584	36.8254
		35.3789	283	35.3789	218	35.3789	19.0624
		35.3994	270	35.3994	219	35.3994	28.2993
		35.4198	256	35.4198	247	35.4198	16.5358
		35.4403	269	35.4403	197	35.4403	-16.228
		35.4608	285	35.4608	183	35.4608	0.0081
		35.4812	257	35.4812	197	35.4812	13.2439
		35.5017	239	35.5017	170	35.5017	45.4793
		35.5222	263	35.5222	215	35.5222	62.7146
		35.5426	275	35.5426	187	35.5426	-29.0505
		35.5631	283	35.5631	256	35.5631	15.1843
		35.5836	257	35.5836	180	35.5836	-6.58128
		35.604	267	35.604	230	35.604	-0.34708
		35.6245	282	35.6245	202	35.6245	18.8867
		35.645	311	35.645	153	35.645	9.12034
		35.6654	274	35.6654	215	35.6654	34.3537
		35.6859	303	35.6859	206	35.6859	19.5866
		35.7064	246	35.7064	200	35.7064	-18.1806
		35.7268	273	35.7268	200	35.7268	29.0518
		35.7473	263	35.7473	192	35.7473	20.2839
		35.7678	264	35.7678	188	35.7678	8.51574
		35.7882	286	35.7882	163	35.7882	4.74729
		35.8087	308	35.8087	208	35.8087	16.9784
		35.8292	323	35.8292	175	35.8292	14.2093
		35.8496	321	35.8496	121	35.8496	-2.56005
		35.8701	285	35.8701	183	35.8701	21.6701
		35.8906	276	35.8906	176	35.8906	-10.0999
		35.911	278	35.911	235	35.911	45.1297
		35.9315	281	35.9315	186	35.9315	-23.6411
		35.952	268	35.952	209	35.952	-20.4121
		35.9724	280	35.9724	175	35.9724	-3.18347
		35.9929	284	35.9929	247	35.9929	-7.95517
		36.0134	330	36.0134	167	36.0134	4.27267
		36.0338	285	36.0338	209	36.0338	11.5003
		36.0543	276	36.0543	165	36.0543	12.7274
		36.0748	268	36.0748	167	36.0748	-13.0457
		36.0952	287	36.0952	224	36.0952	3.18088
		36.1157	288	36.1157	174	36.1157	-12.5929
		36.1362	274	36.1362	198	36.1362	11.6328
		36.1566	278	36.1566	161	36.1566	2.85824
		36.1771	266	36.1771	186	36.1771	11.0833
		36.1976	233	36.1976	189	36.1976	50.3079
		36.218	265	36.218	212	36.218	-20.4677
		36.2385	265	36.2385	198	36.2385	-7.24383
		36.259	248	36.259	178	36.259	-5.02022
		36.2794	269	36.2794	178	36.2794	14.203
		36.2999	264	36.2999	194	36.2999	-1.5741
		36.3204	276	36.3204	181	36.3204	-23.3517
		36.3408	280	36.3408	237	36.3408	-11.1296
		36.3613	242	36.3613	169	36.3613	11.0922
		36.3818	237	36.3818	157	36.3818	-30.6865
		36.4022	275	36.4022	174	36.4022	-10.4655
		36.4227	262	36.4227	220	36.4227	-23.2448
		36.4432	225	36.4432	167	36.4432	-32.0246
		36.4636	225	36.4636	200	36.4636	-3.80464
		36.4841	277	36.4841	187	36.4841	16.4149
		36.5046	285	36.5046	151	36.5046	21.6341
		36.525	236	36.525	114	36.525	18.8529
		36.5455	287	36.5455	153	36.5455	16.0714
		36.566	254	36.566	204	36.566	-14.7106
		36.5864	288	36.5864	191	36.5864	-9.49288
		36.6069	255	36.6069	134	36.6069	-27.2755
		36.6274	237	36.6274	200	36.6274	11.9414
		36.6478	262	36.6478	177	36.6478	22.1581
		36.6683	306	36.6683	141	36.6683	6.37438
		36.6888	270	36.6888	184	36.6888	16.5903
		36.7092	271	36.7092	200	36.7092	3.80578
		36.7297	275	36.7297	202	36.7297	19.021
		36.7502	285	36.7502	271	36.7502	-7.76416
		36.7706	233	36.7706	165	36.7706	1.45022
		36.7911	228	36.7911	191	36.7911	13.6644
		36.8116	265	36.8116	158	36.8116	-8.12199
		36.832	268	36.832	175	36.832	-11.9086
		36.8525	282	36.8525	145	36.8525	11.3045
		36.873	239	36.873	185	36.873	-11.4829
		36.8934	267	36.8934	178	36.8934	4.72936
		36.9139	264	36.9139	169	36.9139	24.9413
		36.9344	252	36.9344	167	36.9344	-6.84707
		36.9548	276	36.9548	177	36.9548	-5.63593
		36.9753	271	36.9753	103	36.9753	5.57496
		36.9958	264	36.9958	156	36.9958	34.7855
		37.0162	258	37.0162	164	37.0162	6.99556
		37.0367	248	37.0367	198	37.0367	0.20537
		37.0572	245	37.0572	192	37.0572	14.4148
		37.0776	275	37.0776	173	37.0776	-23.3762
		37.0981	280	37.0981	217	37.0981	29.8326
		37.1186	307	37.1186	171	37.1186	0.04095
		37.139	318	37.139	152	37.139	-7.75112
		37.1595	297	37.1595	192	37.1595	-7.54344
		37.18	299	37.18	154	37.18	22.6639
		37.2004	279	37.2004	199	37.2004	-26.1293
		37.2209	259	37.2209	209	37.2209	18.0773
		37.2414	296	37.2414	188	37.2414	4.2836
		37.2618	272	37.2618	192	37.2618	19.4895
		37.2823	262	37.2823	149	37.2823	-3.30506
		37.3028	299	37.3028	221	37.3028	-18.0999
		37.3232	250	37.3232	135	37.3232	-34.8951
		37.3437	279	37.3437	185	37.3437	16.3093
		37.3642	252	37.3642	205	37.3642	10.5135
		37.3846	262	37.3846	161	37.3846	-3.28274
		37.4051	215	37.4051	149	37.4051	2.92058
		37.4256	276	37.4256	180	37.4256	-3.87635
		37.446	268	37.446	157	37.446	-11.6736
		37.4665	245	37.4665	201	37.4665	3.52865
		37.487	246	37.487	154	37.487	-1.26933
		37.5074	273	37.5074	169	37.5074	-9.06777
		37.5279	272	37.5279	150	37.5279	10.1335
		37.5484	268	37.5484	184	37.5484	26.3345
		37.5688	301	37.5688	132	37.5688	-12.4649
		37.5893	315	37.5893	118	37.5893	-8.2647
		37.6098	287	37.6098	212	37.6098	-15.0648
		37.6302	256	37.6302	169	37.6302	20.1348
		37.6507	279	37.6507	148	37.6507	16.3339
		37.6712	283	37.6712	151	37.6712	6.53278
		37.6916	230	37.6916	198	37.6916	6.7313
		37.7121	266	37.7121	152	37.7121	-3.07062
		37.7326	230	37.7326	205	37.7326	26.1272
		37.753	263	37.753	187	37.753	5.32468
		37.7735	278	37.7735	177	37.7735	6.52182
		37.794	268	37.794	175	37.794	-5.2815
		37.8144	251	37.8144	167	37.8144	-0.08506
		37.8349	286	37.8349	170	37.8349	10.1109
		37.8554	264	37.8554	152	37.8554	-1.69331
		37.8758	273	37.8758	176	37.8758	8.50209
		37.8963	257	37.8963	166	37.8963	-0.30295
		37.9168	236	37.9168	156	37.9168	21.8918
		37.9372	291	37.9372	134	37.9372	-0.91388
		37.9577	288	37.9577	137	37.9577	34.2801
		37.9782	230	37.9782	180	37.9782	8.47372
		37.9986	263	37.9986	186	37.9986	2.66706
		38.0191	251	38.0191	146	38.0191	8.85995
		38.0396	250	38.0396	198	38.0396	16.0526
		38.06	262	38.06	166	38.06	10.2449
		38.0805	274	38.0805	154	38.0805	40.4368
		38.101	287	38.101	202	38.101	8.62838
		38.1214	247	38.1214	155	38.1214	24.8197
		38.1419	250	38.1419	201	38.1419	34.0106
		38.1624	226	38.1624	182	38.1624	41.2011
		38.1828	252	38.1828	181	38.1828	53.3913
		38.2033	245	38.2033	183	38.2033	29.5813
		38.2238	262	38.2238	196	38.2238	38.7707
		38.2442	291	38.2442	216	38.2442	42.96
		38.2647	276	38.2647	195	38.2647	2.14875
		38.2852	244	38.2852	206	38.2852	43.3373
		38.3056	281	38.3056	168	38.3056	40.5255
		38.3261	266	38.3261	238	38.3261	37.7134
		38.3466	278	38.3466	198	38.3466	32.9008
		38.367	269	38.367	134	38.367	9.08801
		38.3875	249	38.3875	220	38.3875	-2.72513
		38.408	264	38.408	190	38.408	13.4613
		38.4284	279	38.4284	176	38.4284	-9.35253
		38.4489	242	38.4489	178	38.4489	38.8333
		38.4694	266	38.4694	209	38.4694	26.0187
		38.4898	223	38.4898	203	38.4898	32.2039
		38.5103	280	38.5103	183	38.5103	14.3887
		38.5308	295	38.5308	222	38.5308	25.5731
		38.5512	277	38.5512	181	38.5512	11.7573
		38.5717	269	38.5717	280	38.5717	35.9411
		38.5922	262	38.5922	167	38.5922	16.1245
		38.6126	258	38.6126	207	38.6126	7.30765
		38.6331	282	38.6331	178	38.6331	23.4905
		38.6536	293	38.6536	199	38.6536	26.673
		38.674	258	38.674	153	38.674	18.855
		38.6945	271	38.6945	210	38.6945	32.0368
		38.715	299	38.715	196	38.715	6.21831
		38.7354	248	38.7354	153	38.7354	-5.60063
		38.7559	299	38.7559	166	38.7559	13.5802
		38.7764	269	38.7764	195	38.7764	9.76057
		38.7968	286	38.7968	163	38.7968	38.9407
		38.8173	275	38.8173	193	38.8173	43.1205
		38.8378	279	38.8378	152	38.8378	15.3
		38.8582	256	38.8582	135	38.8582	22.4791
		38.8787	282	38.8787	169	38.8787	14.6579
		38.8992	238	38.8992	181	38.8992	32.8364
		38.9196	267	38.9196	110	38.9196	27.0145
		38.9401	235	38.9401	130	38.9401	5.19231
		38.9606	221	38.9606	175	38.9606	16.3698
		38.981	292	38.981	185	38.981	-4.45311
		39.0015	258	39.0015	178	39.0015	23.7237
		39.022	232	39.022	189	39.022	32.9002
		39.0424	236	39.0425	158	39.0425	-3.92357
		39.0629	275	39.0629	166	39.0629	0.25219
		39.0834	278	39.0834	191	39.0834	8.42772
		39.1038	241	39.1038	143	39.1038	-18.3972
		39.1243	261	39.1243	200	39.1243	12.7777
		39.1448	304	39.1448	187	39.1448	29.9522
		39.1652	238	39.1652	175	39.1652	-5.87363
		39.1857	256	39.1857	146	39.1857	3.30026
		39.2062	282	39.2062	172	39.2062	27.4738
		39.2266	261	39.2266	185	39.2266	41.6471
		39.2471	252	39.2471	124	39.2471	26.8199
		39.2676	254	39.2676	182	39.2676	25.9925
		39.288	304	39.288	117	39.288	47.1646
		39.3085	266	39.3085	207	39.3085	64.3366
		39.329	249	39.329	150	39.329	33.5082
		39.3494	262	39.3494	176	39.3494	44.6794
		39.3699	268	39.3699	227	39.3699	6.85034
		39.3904	235	39.3904	149	39.3904	72.021
		39.4108	283	39.4109	179	39.4109	77.1913
		39.4313	236	39.4313	132	39.4313	73.3612
		39.4518	280	39.4518	127	39.4518	74.5309
		39.4722	247	39.4723	210	39.4723	73.7002
		39.4927	237	39.4927	116	39.4927	65.8691
		39.5132	234	39.5132	196	39.5132	70.0378
		39.5336	249	39.5336	196	39.5336	102.206
		39.5541	254	39.5541	193	39.5541	64.3742
		39.5746	221	39.5746	127	39.5746	122.542
		39.595	273	39.5951	178	39.5951	113.709
		39.6155	261	39.6155	180	39.6155	111.876
		39.636	231	39.636	123	39.636	85.0431
		39.6564	248	39.6564	183	39.6564	116.21
		39.6769	252	39.6769	156	39.6769	111.376
		39.6974	283	39.6974	187	39.6974	129.541
		39.7179	200	39.7178	155	39.7178	114.707
		39.7383	255	39.7383	122	39.7383	131.872
		39.7588	293	39.7588	190	39.7588	142.037
		39.7793	288	39.7792	133	39.7792	119.201
		39.7997	284	39.7997	178	39.7997	109.366
		39.8202	275	39.8202	164	39.8202	87.5294
		39.8407	278	39.8406	146	39.8406	121.693
		39.8611	291	39.8611	161	39.8611	104.856
		39.8816	247	39.8816	152	39.8816	99.0191
		39.9021	229	39.9021	157	39.9021	139.182
		39.9225	263	39.9225	167	39.9225	97.3441
		39.943	268	39.943	199	39.943	86.506
		39.9635	276	39.9635	201	39.9635	89.6677
		39.9839	274	39.9839	186	39.9839	73.8291
		40.0044	237	40.0044	128	40.0044	128.99
		40.0249	272	40.0249	181	40.0249	76.1508
		40.0453	235	40.0453	160	40.0453	76.3111
		40.0658	248	40.0658	107	40.0658	73.4712
		40.0863	279	40.0862	188	40.0862	78.631
		40.1067	251	40.1067	179	40.1067	65.7905
		40.1272	236	40.1272	174	40.1272	47.9496
		40.1477	267	40.1476	194	40.1476	79.1085
		40.1681	259	40.1681	175	40.1681	31.267
		40.1886	284	40.1886	129	40.1886	65.4252
		40.2091	270	40.209	126	40.209	50.5831
		40.2295	202	40.2295	177	40.2295	52.7407
		40.25	232	40.25	189	40.25	65.8979
		40.2705	275	40.2704	153	40.2704	40.0549
		40.2909	246	40.2909	160	40.2909	24.2115
		40.3114	242	40.3114	145	40.3114	29.3678
		40.3319	246	40.3319	135	40.3319	30.5239
		40.3523	252	40.3523	135	40.3523	15.6796
		40.3728	244	40.3728	122	40.3728	60.835
		40.3933	258	40.3933	178	40.3933	47.9901
		40.4137	249	40.4137	137	40.4137	61.1449
		40.4342	252	40.4342	171	40.4342	35.2993
		40.4547	254	40.4547	157	40.4547	20.4535
		40.4751	247	40.4751	113	40.4751	2.60742
		40.4956	227	40.4956	163	40.4956	23.761
		40.5161	247	40.516	206	40.516	10.9142
		40.5365	266	40.5365	158	40.5365	32.0671
		40.557	243	40.557	165	40.557	39.2197
		40.5775	281	40.5774	198	40.5774	40.3721
		40.5979	303	40.5979	174	40.5979	18.5241
		40.6184	285	40.6184	140	40.6184	17.6758
		40.6389	250	40.6388	93	40.6388	-1.17279
		40.6593	255	40.6593	182	40.6593	21.9783
		40.6798	252	40.6798	181	40.6798	14.1292
		40.7003	257	40.7002	181	40.7002	6.27959
		40.7207	293	40.7207	140	40.7207	41.4298
		40.7412	233	40.7412	177	40.7412	16.5797
		40.7617	243	40.7617	174	40.7617	7.72923
		40.7821	298	40.7821	181	40.7821	2.87853
		40.8026	267	40.8026	89	40.8026	24.0275
		40.8231	263	40.8231	192	40.8231	15.1761
		40.8435	260	40.8435	185	40.8435	28.3245
		40.864	236	40.864	137	40.864	42.4726
		40.8845	259	40.8845	155	40.8845	4.62031
		40.9049	235	40.9049	137	40.9049	10.7678
		40.9254	279	40.9254	163	40.9254	19.915
		40.9459	268	40.9459	189	40.9459	10.0618
		40.9663	244	40.9663	146	40.9663	0.20833
		40.9868	203	40.9868	188	40.9868	12.3546
		41.0073	251	41.0072	161	41.0072	3.5005
		41.0277	272	41.0277	161	41.0277	23.6462
		41.0482	264	41.0482	201	41.0482	16.7915
		41.0687	298	41.0686	131	41.0686	33.9365
		41.0891	272	41.0891	146	41.0891	48.0813
		41.1096	258	41.1096	167	41.1096	9.22578
		41.1301	252	41.13	175	41.13	30.3699
		41.1505	258	41.1505	170	41.1505	4.51376
		41.171	290	41.171	123	41.171	-2.34267
		41.1915	284	41.1915	208	41.1915	17.8006
		41.2119	307	41.2119	166	41.2119	66.9435
		41.2324	281	41.2324	192	41.2324	23.0862
		41.2529	275	41.2529	146	41.2529	57.2286
		41.2733	282	41.2733	107	41.2733	-0.6294
		41.2938	291	41.2938	150	41.2938	27.5124
		41.3143	299	41.3143	142	41.3143	23.6538
		41.3347	274	41.3347	198	41.3347	17.795
		41.3552	304	41.3552	194	41.3552	-17.0641
		41.3757	292	41.3757	262	41.3757	23.0765
		41.3961	364	41.3961	175	41.3961	18.2168
		41.4166	355	41.4166	204	41.4166	23.3568
		41.4371	339	41.4371	198	41.4371	38.4965
		41.4575	380	41.4575	241	41.4575	-0.36413
		41.478	382	41.478	167	41.478	23.775
		41.4985	367	41.4984	194	41.4984	31.9138
		41.5189	412	41.5189	158	41.5189	36.0523
		41.5394	302	41.5394	197	41.5394	10.1906
		41.5599	381	41.5599	266	41.5599	-10.6715
		41.5803	375	41.5803	196	41.5803	31.4661
		41.6008	374	41.6008	225	41.6008	-21.3965
		41.6213	352	41.6213	263	41.6213	-3.25941
		41.6417	334	41.6417	201	41.6417	11.8773
		41.6622	295	41.6622	253	41.6622	30.0138
		41.6827	351	41.6827	229	41.6827	58.15
		41.7031	303	41.7031	222	41.7031	17.2859
		41.7236	326	41.7236	223	41.7236	15.4215
		41.7441	329	41.7441	272	41.7441	27.5569
		41.7645	333	41.7645	209	41.7645	16.6919
		41.785	294	41.785	167	41.785	15.8266
		41.8055	305	41.8055	208	41.8055	5.96106
		41.8259	268	41.8259	181	41.8259	3.09517
		41.8464	248	41.8464	167	41.8464	16.2291
		41.8669	270	41.8669	162	41.8669	42.3627
		41.8873	275	41.8873	207	41.8873	15.4959
		41.9078	223	41.9078	180	41.9078	28.6289
		41.9283	277	41.9283	190	41.9283	7.76168
		41.9487	271	41.9487	195	41.9487	46.8941
		41.9692	255	41.9692	134	41.9692	23.0262
		41.9897	302	41.9897	211	41.9897	20.1581
		42.0101	279	42.0101	184	42.0101	11.2897
		42.0306	263	42.0306	130	42.0306	65.421
		42.0511	266	42.0511	180	42.0511	12.552
		42.0715	295	42.0715	139	42.0715	47.6826
		42.092	256	42.092	162	42.092	25.8131
		42.1125	254	42.1125	136	42.1125	37.9433
		42.1329	251	42.1329	165	42.1329	11.0731
		42.1534	289	42.1534	126	42.1534	32.2027
		42.1739	246	42.1739	140	42.1739	32.332
		42.1943	296	42.1943	137	42.1943	36.461
		42.2148	292	42.2148	190	42.2148	17.5897
		42.2353	257	42.2353	167	42.2353	47.7182
		42.2557	273	42.2557	164	42.2557	23.8463
		42.2762	226	42.2762	180	42.2762	5.97416
		42.2967	287	42.2967	178	42.2967	21.1018
		42.3171	255	42.3171	120	42.3171	38.2291
		42.3376	247	42.3376	99	42.3376	19.3561
		42.3581	275	42.3581	141	42.3581	72.4829
		42.3785	264	42.3785	163	42.3785	9.60935
		42.399	287	42.399	125	42.399	49.7355
		42.4195	233	42.4195	148	42.4195	16.8614
		42.4399	233	42.4399	134	42.4399	12.9871
		42.4604	277	42.4604	198	42.4604	47.1124
		42.4809	280	42.4809	150	42.4809	30.2375
		42.5013	242	42.5013	185	42.5013	51.3623
		42.5218	210	42.5218	152	42.5218	42.4868
		42.5423	269	42.5423	154	42.5423	60.611
		42.5627	260	42.5627	126	42.5627	37.735
		42.5832	279	42.5832	155	42.5832	67.8586
		42.6037	274	42.6037	137	42.6037	55.982
		42.6241	256	42.6241	160	42.6241	40.1051
		42.6446	261	42.6446	147	42.6446	60.228
		42.6651	241	42.6651	153	42.6651	66.3505
		42.6855	259	42.6855	138	42.6855	48.4728
		42.706	240	42.706	180	42.706	27.5949
		42.7265	254	42.7265	185	42.7265	19.7166
		42.7469	262	42.7469	197	42.7469	44.838
		42.7674	249	42.7674	157	42.7674	43.9592
		42.7879	235	42.7879	186	42.7879	50.0801
		42.8083	239	42.8083	228	42.8083	52.2007
		42.8288	243	42.8288	156	42.8288	57.3211
		42.8493	220	42.8493	152	42.8493	2.44118
		42.8697	272	42.8697	181	42.8697	-5.43899
		42.8902	262	42.8902	156	42.8902	32.6806
		42.9107	264	42.9107	172	42.9107	10.7998
		42.9311	232	42.9311	139	42.9311	28.9188
		42.9516	211	42.9516	190	42.9516	19.0375
		42.9721	258	42.9721	155	42.9721	61.1559
		42.9925	260	42.9925	170	42.9925	37.2741
		43.013	286	43.013	173	43.013	62.392
		43.0335	246	43.0335	184	43.0335	14.5097
		43.0539	269	43.0539	113	43.0539	23.627
		43.0744	275	43.0744	149	43.0744	44.7441
		43.0949	260	43.0949	107	43.0949	40.8609
		43.1153	265	43.1153	130	43.1153	39.9774
		43.1358	236	43.1358	155	43.1358	30.0938
		43.1563	285	43.1563	200	43.1563	30.2097
		43.1767	233	43.1767	155	43.1767	21.3255
		43.1972	246	43.1972	222	43.1972	57.441
		43.2177	261	43.2177	107	43.2177	22.5562
		43.2381	232	43.2381	133	43.2381	35.6711
		43.2586	248	43.2586	150	43.2586	12.7857
		43.2791	260	43.2791	148	43.2791	42.9001
		43.2995	235	43.2995	164	43.2995	9.01423
		43.32	276	43.32	179	43.32	39.1281
		43.3405	281	43.3405	122	43.3405	24.2416
		43.3609	258	43.3609	138	43.3609	-4.64501
		43.3814	292	43.3814	176	43.3814	20.4681
		43.4019	272	43.4019	134	43.4019	50.5809
		43.4223	291	43.4223	126	43.4223	48.6934
		43.4428	257	43.4428	126	43.4428	14.8056
		43.4633	258	43.4633	184	43.4633	24.9176
		43.4837	223	43.4837	141	43.4837	45.0293
		43.5042	259	43.5042	144	43.5042	26.1408
		43.5247	268	43.5247	191	43.5247	45.252
		43.5451	260	43.5451	112	43.5451	55.3629
		43.5656	283	43.5656	131	43.5656	39.4736
		43.5861	268	43.5861	162	43.5861	33.584
		43.6065	265	43.6065	128	43.6065	92.6941
		43.627	239	43.627	192	43.627	57.804
		43.6475	280	43.6475	139	43.6475	35.9137
		43.6679	243	43.6679	180	43.6679	34.023
		43.6884	265	43.6884	136	43.6884	70.1321
		43.7089	244	43.7089	167	43.7089	57.2409
		43.7293	268	43.7293	218	43.7293	72.3495
		43.7498	248	43.7498	155	43.7498	34.4578
		43.7703	267	43.7703	171	43.7703	14.5658
		43.7907	237	43.7907	160	43.7907	76.6736
		43.8112	302	43.8112	181	43.8112	45.7811
		43.8317	267	43.8317	137	43.8317	40.8884
		43.8521	221	43.8521	149	43.8521	34.9954
		43.8726	236	43.8726	172	43.8726	54.1021
		43.8931	267	43.8931	211	43.8931	49.2086
		43.9135	269	43.9135	177	43.9135	22.3149
		43.934	263	43.934	181	43.934	54.4208
		43.9545	285	43.9545	130	43.9545	60.5265
		43.9749	235	43.9749	183	43.9749	-1.368
		43.9954	311	43.9954	128	43.9954	21.7371
		44.0159	274	44.0159	150	44.0159	5.8421
		44.0363	265	44.0363	174	44.0363	41.9467
		44.0568	278	44.0568	184	44.0568	14.0512
		44.0773	281	44.0773	153	44.0773	21.1554
		44.0977	273	44.0977	162	44.0977	50.2593
		44.1182	275	44.1182	153	44.1182	36.3629
		44.1387	290	44.1387	148	44.1387	43.4663
		44.1591	272	44.1591	123	44.1591	6.56946
		44.1796	285	44.1796	180	44.1796	28.6723
		44.2001	270	44.2001	174	44.2001	56.775
		44.2205	264	44.2205	191	44.2205	26.8773
		44.241	246	44.241	122	44.241	47.9794
		44.2615	287	44.2615	124	44.2615	16.0813
		44.2819	238	44.2819	166	44.2819	26.1829
		44.3024	271	44.3024	140	44.3024	55.2843
		44.3229	255	44.3229	203	44.3229	29.3854
		44.3433	288	44.3433	170	44.3433	43.4863
		44.3638	240	44.3638	156	44.3638	55.5868
		44.3843	262	44.3843	143	44.3843	23.6872
		44.4047	260	44.4047	137	44.4047	23.7873
		44.4252	231	44.4252	172	44.4252	36.8871
		44.4457	251	44.4457	118	44.4457	56.9867
		44.4661	240	44.4661	172	44.4661	43.0861
		44.4866	285	44.4866	179	44.4866	31.1852
		44.5071	234	44.5071	192	44.5071	48.284
		44.5275	297	44.5275	233	44.5275	7.38259
		44.548	260	44.548	137	44.548	45.4809
		44.5685	283	44.5685	203	44.5685	34.579
		44.5889	271	44.5889	171	44.5889	37.6769
		44.6094	282	44.6094	134	44.6094	21.7744
		44.6299	254	44.6299	201	44.6299	48.8718
		44.6503	278	44.6503	148	44.6503	25.9689
		44.6708	247	44.6708	150	44.6708	49.0657
		44.6913	298	44.6913	192	44.6913	45.1623
		44.7117	255	44.7117	164	44.7117	45.2587
		44.7322	253	44.7322	162	44.7322	38.3548
		44.7527	273	44.7527	177	44.7527	15.4506
		44.7731	292	44.7731	190	44.7731	-2.45376
		44.7936	245	44.7936	156	44.7936	46.6416
		44.8141	238	44.8141	143	44.8141	25.7367
		44.8345	283	44.8345	177	44.8345	43.8316
		44.855	304	44.855	147	44.855	18.9262
		44.8755	267	44.8755	132	44.8755	42.0206
		44.8959	272	44.8959	216	44.8959	22.1147
		44.9164	255	44.9164	161	44.9164	47.2086
		44.9369	288	44.9369	138	44.9369	24.3023
		44.9573	304	44.9573	137	44.9573	36.3957
		44.9778	309	44.9778	244	44.9778	34.4888
		44.9983	297	44.9983	173	44.9983	58.5818
		45.0187	269	45.0187	156	45.0187	40.6744
		45.0392	277	45.0392	160	45.0392	28.7669
		45.0597	246	45.0597	132	45.0597	6.85901
		45.0801	256	45.0801	144	45.0801	63.951
		45.1006	302	45.1006	183	45.1006	9.04268
		45.1211	254	45.1211	176	45.1211	49.1341
		45.1415	272	45.1415	159	45.1415	23.2253
		45.162	286	45.162	194	45.162	24.3163
		45.1825	340	45.1825	185	45.1825	44.4071
		45.2029	295	45.2029	182	45.2029	22.4976
		45.2234	269	45.2234	175	45.2234	25.5878
		45.2439	292	45.2439	175	45.2439	43.6778
		45.2643	257	45.2643	155	45.2643	42.7676
		45.2848	348	45.2848	245	45.2848	31.8572
		45.3053	282	45.3053	195	45.3053	26.9464
		45.3257	354	45.3257	175	45.3257	31.0355
		45.3462	290	45.3462	152	45.3462	53.1243
		45.3667	309	45.3667	182	45.3667	11.2129
		45.3871	360	45.3871	197	45.3871	20.3012
		45.4076	328	45.4076	183	45.4076	41.3894
		45.4281	300	45.4281	224	45.4281	45.4772
		45.4485	302	45.4485	193	45.4485	7.56484
		45.469	318	45.469	174	45.469	61.6523
		45.4895	345	45.4895	182	45.4895	39.7394
		45.5099	312	45.5099	191	45.5099	37.8263
		45.5304	319	45.5304	200	45.5304	33.913
		45.5509	340	45.5509	138	45.5509	31.9995
		45.5713	301	45.5713	168	45.5713	76.0857
		45.5918	336	45.5918	176	45.5918	61.1717
		45.6123	360	45.6123	174	45.6123	42.2574
		45.6327	370	45.6327	200	45.6327	10.3429
		45.6532	338	45.6532	237	45.6532	6.42819
		45.6737	361	45.6737	231	45.6737	28.5132
		45.6941	397	45.6941	230	45.6941	42.598
		45.7146	368	45.7146	156	45.7146	35.6826
		45.7351	373	45.7351	179	45.7351	16.767
		45.7555	404	45.7555	276	45.7555	26.8511
		45.776	418	45.776	247	45.776	39.935
		45.7965	403	45.7965	267	45.7965	26.0186
		45.8169	438	45.8169	207	45.8169	59.102
		45.8374	496	45.8374	258	45.8374	27.1852
		45.8579	458	45.8579	282	45.8579	58.2682
		45.8783	566	45.8783	280	45.8783	50.3509
		45.8988	608	45.8988	268	45.8988	45.4334
		45.9193	680	45.9193	302	45.9193	53.5156
		45.9397	703	45.9397	275	45.9397	22.5977
		45.9602	749	45.9602	316	45.9602	55.6795
		45.9807	792	45.9807	312	45.9807	48.761
		46.0011	834	46.0012	392	46.0012	-1.1576
		46.0216	1006	46.0216	428	46.0216	35.9235
		46.0421	1002	46.0421	420	46.0421	53.0044
		46.0625	1063	46.0626	446	46.0626	44.0851
		46.083	1175	46.083	454	46.083	39.1654
		46.1035	1347	46.1035	511	46.1035	47.2457
		46.1239	1562	46.124	598	46.124	15.3256
		46.1444	1757	46.1444	619	46.1444	32.4054
		46.1649	2110	46.1649	707	46.1649	22.4849
		46.1853	2284	46.1853	727	46.1853	24.5642
		46.2058	2145	46.2058	856	46.2058	25.6432
		46.2263	1969	46.2263	926	46.2263	39.7221
		46.2467	1708	46.2467	885	46.2467	66.8007
		46.2672	1798	46.2672	1037	46.2672	73.8791
		46.2877	1748	46.2877	1118	46.2877	75.9573
		46.3082	1853	46.3081	1151	46.3081	54.0352
		46.3286	1589	46.3286	1205	46.3286	97.1129
		46.3491	1459	46.3491	1283	46.3491	62.1904
		46.3696	1322	46.3695	1375	46.3695	76.2677
		46.39	1116	46.39	1376	46.39	65.3447
		46.4105	1107	46.4105	1485	46.4105	60.4216
		46.431	992	46.431	1500	46.431	93.4982
		46.4514	961	46.4514	1424	46.4514	67.5746
		46.4719	875	46.4719	1522	46.4719	77.6507
		46.4924	813	46.4924	1491	46.4924	116.727
		46.5128	708	46.5128	1573	46.5128	119.802
		46.5333	637	46.5333	1435	46.5333	117.878
		46.5538	612	46.5538	1458	46.5538	160.953
		46.5742	570	46.5742	1440	46.5742	108.028
		46.5947	553	46.5947	1317	46.5947	180.103
		46.6152	485	46.6151	1304	46.6151	167.178
		46.6356	479	46.6356	1255	46.6356	161.252
		46.6561	454	46.6561	1113	46.6561	155.326
		46.6766	404	46.6765	1073	46.6765	144.4
		46.697	444	46.697	998	46.697	152.474
		46.7175	383	46.7175	863	46.7175	194.547
		46.738	394	46.7379	920	46.7379	163.621
		46.7584	403	46.7584	737	46.7584	153.694
		46.7789	373	46.7789	691	46.7789	198.767
		46.7994	370	46.7993	659	46.7993	180.839
		46.8198	368	46.8198	630	46.8198	194.912
		46.8403	352	46.8403	490	46.8403	155.984
		46.8608	356	46.8608	447	46.8608	192.056
		46.8812	310	46.8812	516	46.8812	147.128
		46.9017	303	46.9017	435	46.9017	194.199
		46.9222	324	46.9222	342	46.9222	172.27
		46.9426	353	46.9426	281	46.9426	179.342
		46.9631	345	46.9631	360	46.9631	160.412
		46.9836	297	46.9836	322	46.9836	165.483
		47.004	291	47.004	313	47.004	162.554
		47.0245	326	47.0245	266	47.0245	159.624
		47.045	291	47.045	294	47.045	125.694
		47.0654	290	47.0654	246	47.0654	143.764
		47.0859	310	47.0859	263	47.0859	139.833
		47.1064	305	47.1063	229	47.1063	148.903
		47.1268	340	47.1268	189	47.1268	115.972
		47.1473	273	47.1473	213	47.1473	107.041
		47.1678	272	47.1677	230	47.1677	119.11
		47.1882	296	47.1882	199	47.1882	96.1783
		47.2087	297	47.2087	202	47.2087	100.247
		47.2292	312	47.2291	212	47.2291	122.315
		47.2496	245	47.2496	213	47.2496	109.383
		47.2701	314	47.2701	173	47.2701	86.4504
		47.2906	282	47.2906	163	47.2906	107.518
		47.311	300	47.311	207	47.311	68.5852
		47.3315	267	47.3315	211	47.3315	45.6523
		47.352	285	47.352	193	47.352	91.7191
		47.3724	291	47.3724	140	47.3724	63.7858
		47.3929	274	47.3929	177	47.3929	43.8522
		47.4134	282	47.4134	187	47.4134	65.9185
		47.4338	278	47.4338	213	47.4338	70.9845
		47.4543	297	47.4543	172	47.4543	102.05
		47.4748	277	47.4748	210	47.4748	88.1159
		47.4952	293	47.4952	172	47.4952	79.1813
		47.5157	284	47.5157	242	47.5157	85.2466
		47.5362	270	47.5362	172	47.5362	91.3116
		47.5566	273	47.5566	194	47.5566	76.3763
		47.5771	279	47.5771	192	47.5771	56.4409
		47.5976	259	47.5975	172	47.5975	110.505
		47.618	302	47.618	146	47.618	44.5695
		47.6385	292	47.6385	221	47.6385	86.6334
		47.659	292	47.6589	195	47.6589	87.6972
		47.6794	310	47.6794	225	47.6794	116.761
		47.6999	307	47.6999	208	47.6999	97.8241
		47.7204	350	47.7204	187	47.7204	79.8872
		47.7408	320	47.7408	209	47.7408	37.9502
		47.7613	371	47.7613	148	47.7613	82.0129
		47.7818	331	47.7818	175	47.7818	74.0755
		47.8022	320	47.8022	227	47.8022	74.1378
		47.8227	333	47.8227	190	47.8227	66.1999
		47.8432	357	47.8432	215	47.8432	62.2618
		47.8636	377	47.8636	178	47.8636	74.3235
		47.8841	353	47.8841	206	47.8841	80.3851
		47.9046	366	47.9046	231	47.9046	79.4464
		47.925	331	47.925	189	47.925	86.5075
		47.9455	351	47.9455	166	47.9455	85.5684
		47.966	383	47.966	188	47.966	74.6291
		47.9864	355	47.9864	224	47.9864	34.6896
		48.0069	330	48.0069	199	48.0069	69.7499
		48.0274	343	48.0273	191	48.0273	55.81
		48.0478	328	48.0478	191	48.0478	64.87
		48.0683	300	48.0683	229	48.0683	59.9297
		48.0888	313	48.0888	199	48.0888	31.9892
		48.1092	303	48.1092	211	48.1092	66.0485
		48.1297	306	48.1297	124	48.1297	31.1076
		48.1502	303	48.1502	155	48.1502	53.1665
		48.1706	228	48.1706	167	48.1706	26.2252
		48.1911	332	48.1911	159	48.1911	42.2838
		48.2116	299	48.2116	152	48.2116	33.3421
		48.232	290	48.232	173	48.232	2.40022
		48.2525	279	48.2525	161	48.2525	36.4582
		48.273	269	48.273	154	48.273	45.5159
		48.2934	282	48.2934	116	48.2934	37.5735
		48.3139	244	48.3139	131	48.3139	50.6308
		48.3344	253	48.3344	140	48.3344	36.6879
		48.3548	275	48.3548	177	48.3548	24.7449
		48.3753	205	48.3753	187	48.3753	31.8016
		48.3958	252	48.3958	156	48.3958	35.8582
		48.4162	282	48.4162	152	48.4162	65.9145
		48.4367	253	48.4367	108	48.4367	60.9707
		48.4572	269	48.4572	169	48.4572	16.0267
		48.4776	255	48.4776	152	48.4776	39.0825
		48.4981	289	48.4981	135	48.4981	7.13808
		48.5186	273	48.5186	137	48.5186	44.1935
		48.539	265	48.539	122	48.539	51.2487
		48.5595	243	48.5595	99	48.5595	40.3037
		48.58	243	48.58	167	48.58	38.3585
		48.6004	265	48.6004	137	48.6004	59.4132
		48.6209	223	48.6209	158	48.6209	32.4676
		48.6414	258	48.6414	191	48.6414	39.5218
		48.6618	312	48.6618	84	48.6618	40.5759
		48.6823	290	48.6823	193	48.6823	16.6298
		48.7028	237	48.7028	109	48.7028	25.6834
		48.7232	260	48.7232	116	48.7232	34.7369
		48.7437	277	48.7437	126	48.7437	65.7902
		48.7642	272	48.7642	178	48.7642	68.8433
		48.7846	272	48.7846	130	48.7846	33.8962
		48.8051	284	48.8051	140	48.8051	31.9489
		48.8256	262	48.8256	92	48.8256	26.0015
		48.846	229	48.846	123	48.846	21.0539
		48.8665	265	48.8665	128	48.8665	41.106
		48.887	249	48.887	151	48.887	32.158
		48.9074	257	48.9074	161	48.9074	30.2098
		48.9279	252	48.9279	118	48.9279	36.2614
		48.9484	230	48.9484	153	48.9484	48.3128
		48.9688	273	48.9688	128	48.9688	26.364
		48.9893	253	48.9893	135	48.9893	31.4151
		49.0098	267	49.0098	132	49.0098	37.4659
		49.0302	291	49.0302	172	49.0302	40.5166
		49.0507	211	49.0507	92	49.0507	25.567
		49.0712	266	49.0712	161	49.0712	45.6173
		49.0916	254	49.0916	111	49.0916	34.6675
		49.1121	279	49.1121	138	49.1121	16.7174
		49.1326	295	49.1326	130	49.1326	41.7671
		49.153	272	49.153	136	49.153	37.8167
		49.1735	227	49.1735	123	49.1735	17.8661
		49.194	246	49.194	92	49.194	14.9153
		49.2144	219	49.2144	169	49.2144	37.9643
		49.2349	243	49.2349	169	49.2349	68.0131
		49.2554	276	49.2554	118	49.2554	65.0617
		49.2758	245	49.2758	105	49.2758	65.1102
		49.2963	253	49.2963	175	49.2963	36.1585
		49.3168	279	49.3168	98	49.3168	31.2066
		49.3372	266	49.3372	145	49.3372	29.2545
		49.3577	288	49.3577	154	49.3577	32.3023
		49.3782	264	49.3782	158	49.3782	42.3498
		49.3986	237	49.3986	140	49.3986	40.3972
		49.4191	247	49.4191	101	49.4191	44.4444
		49.4396	238	49.4396	182	49.4396	17.4914
		49.46	265	49.46	110	49.46	55.5382
		49.4805	255	49.4805	109	49.4805	68.5849
		49.501	257	49.501	154	49.501	39.6313
		49.5214	286	49.5214	154	49.5214	76.6777
		49.5419	271	49.5419	120	49.5419	32.7238
		49.5624	258	49.5624	162	49.5624	27.7697
		49.5828	226	49.5828	86	49.5828	36.8155
		49.6033	230	49.6033	140	49.6033	39.8611
		49.6238	276	49.6238	112	49.6238	55.9065
		49.6442	250	49.6442	138	49.6442	43.9517
		49.6647	257	49.6647	153	49.6647	52.9968
		49.6852	244	49.6852	93	49.6852	63.0416
		49.7056	246	49.7056	94	49.7056	16.0864
		49.7261	275	49.7261	123	49.7261	51.1309
		49.7466	231	49.7466	133	49.7466	54.1753
		49.767	233	49.767	97	49.767	38.2194
		49.7875	256	49.7875	158	49.7875	42.2634
		49.808	280	49.808	139	49.808	53.3073
		49.8284	250	49.8284	164	49.8284	75.3509
		49.8489	234	49.8489	141	49.8489	62.3944
		49.8694	265	49.8694	103	49.8694	73.4377
		49.8898	247	49.8898	131	49.8898	54.4808
		49.9103	300	49.9103	153	49.9103	67.5238
		49.9308	256	49.9308	107	49.9308	71.5666
		49.9512	215	49.9512	154	49.9512	72.6092
		49.9717	265	49.9717	95	49.9717	83.6517
		49.9922	264	49.9922	102	49.9922	69.6939
		50.0126	217	50.0126	157	50.0126	108.736
		50.0331	224	50.0331	107	50.0331	57.7779
		50.0536	192	50.0536	104	50.0536	48.8197
		50.074	263	50.074	135	50.074	57.8613
		50.0945	246	50.0945	136	50.0945	60.9027
		50.115	276	50.115	126	50.115	67.944
		50.1354	264	50.1354	132	50.1354	69.985
		50.1559	216	50.1559	147	50.1559	73.0259
		50.1764	206	50.1764	172	50.1764	78.0667
		50.1968	291	50.1968	109	50.1968	65.1072
		50.2173	261	50.2173	124	50.2173	66.1476
		50.2378	234	50.2378	122	50.2378	47.1879
		50.2582	237	50.2582	92	50.2582	65.228
		50.2787	239	50.2787	96	50.2787	65.2678
		50.2992	267	50.2992	72	50.2992	82.3076
		50.3196	216	50.3196	118	50.3196	68.3471
		50.3401	264	50.3401	72	50.3401	49.3865
		50.3606	271	50.3606	137	50.3606	47.4258
		50.381	227	50.381	58	50.381	77.4648
		50.4015	256	50.4015	115	50.4015	22.5037
		50.422	259	50.422	57	50.422	80.5424
		50.4424	250	50.4424	117	50.4424	27.581
		50.4629	240	50.4629	116	50.4629	68.6194
		50.4834	238	50.4834	132	50.4834	50.6576
		50.5038	254	50.5038	111	50.5038	59.6957
		50.5243	267	50.5243	100	50.5243	23.7336
		50.5448	241	50.5448	81	50.5448	68.7713
		50.5652	250	50.5652	103	50.5652	17.8089
		50.5857	236	50.5857	89	50.5857	9.84633
		50.6062	236	50.6062	52	50.6062	50.8836
		50.6266	257	50.6266	84	50.6266	35.9207
		50.6471	271	50.6471	104	50.6471	18.9576
		50.6676	246	50.6676	139	50.6676	21.9944
		50.688	267	50.688	117	50.688	38.031
		50.7085	230	50.7085	101	50.7085	34.0674
		50.729	230	50.729	132	50.729	37.1037
		50.7494	276	50.7494	130	50.7494	28.1398
		50.7699	293	50.7699	71	50.7699	39.1758
		50.7904	218	50.7904	173	50.7904	45.2116
		50.8108	246	50.8108	139	50.8108	16.2472
		50.8313	215	50.8313	126	50.8313	19.2827
		50.8518	231	50.8518	81	50.8518	50.318
		50.8722	279	50.8722	159	50.8722	10.3531
[truncated: 1,423 more rows]

## Sheet: Fig.1i
				adsorption		desorption
			Relative Pressure (P/Po)	Adsorbed (cm?/g	Relative Pressure (P/Po)	Adsorbed (cm?/g
			0.0554	47.6778	0.98942	245.238
			0.08468	51.5308	0.94841	137.197
			0.11978	54.3054	0.90894	113.624
			0.1547	56.6934	0.87295	107.221
			0.18965	59.0925	0.83778	106.553
			0.22455	61.4952	0.80235	107.334
			0.25949	63.7754	0.76748	109.356
			0.29431	66.693	0.73249	111.536
			0.32934	69.8233	0.69662	114.496
			0.36428	73.4079	0.66241	117.222
			0.3992	77.0589	0.6269	119.693
			0.43393	80.4784	0.59209	120.973
			0.46913	82.9337	0.55679	121.018
			0.50392	84.8163	0.5221	118.461
			0.53893	85.8287	0.5055	115.8
			0.57375	87.1188	0.47201	90.3032
			0.60871	87.6398	0.43613	79.6493
			0.66218	86.8773	0.38234	73.5183
			0.69794	85.7329	0.34644	70.719
			0.73259	83.9755	0.33034	69.3914
			0.7675	82.2626	0.29577	67.0931
			0.80321	81.5425	0.26062	65.1539
			0.83748	83.3808	0.2256	63.6723
			0.85371	84.7126	0.19049	62.0508
			0.88786	94.6494	0.15529	60.5239
			0.92289	113.708	0.12131	58.2565
			0.95779	139.114	0.0851	54.4487
			0.98942	245.238	0.0523	49.3075

## Sheet: Fig.1j
				CSP		CSPM
			wavenumber	transmittance	wavenumber	transmittance
			399.692	0	399.692	-0.37655
			400.174	0.05814	400.174	-0.13043
			400.656	0.0661	400.656	-0.11952
			401.138	0.08042	401.138	-0.0972
			401.62	0.09893	401.62	-0.06686
			402.102	0.11658	402.102	-0.03305
			402.584	0.12779	402.584	0
			403.067	0.13042	403.067	0.03103
			403.549	0.12639	403.549	0.06149
			404.031	0.11921	404.031	0.0921
			404.513	0.11185	404.513	0.11921
			404.995	0.10612	404.995	0.13307
			405.477	0.10245	405.477	0.12292
			405.959	0.09995	405.959	0.08896
			406.442	0.0969	406.442	0.04525
			406.924	0.0919	406.924	0.00696
			407.406	0.08454	407.406	-0.01905
			407.888	0.07525	407.888	-0.03318
			408.37	0.06511	408.37	-0.03939
			408.852	0.05601	408.852	-0.0429
			409.334	0.05054	409.334	-0.04813
			409.817	0.05105	409.817	-0.05592
			410.299	0.05798	410.299	-0.06221
			410.781	0.06908	410.781	-0.06101
			411.263	0.0806	411.263	-0.04841
			411.745	0.0889	411.745	-0.02397
			412.227	0.09106	412.227	0.00951
			412.709	0.08526	412.709	0.04543
			413.191	0.07152	413.191	0.07344
			413.674	0.05258	413.674	0.08387
			414.156	0.03331	414.156	0.07633
			414.638	0.0184	414.638	0.06137
			415.12	0.01029	415.12	0.05177
			415.602	0.00909	415.602	0.05498
			416.084	0.01347	416.084	0.07165
			416.566	0.02112	416.566	0.09572
			417.048	0.02857	417.048	0.11384
			417.531	0.03119	417.531	0.10964
			418.013	0.02477	418.013	0.07772
			418.495	0.00862	418.495	0.03247
			418.977	-0.01334	418.977	-0.00449
			419.459	-0.03495	419.459	-0.01958
			419.941	-0.05071	419.941	-0.01016
			420.423	-0.057	420.423	0.018
			420.906	-0.05261	420.906	0.05309
			421.388	-0.03906	421.388	0.08178
			421.87	-0.0201	421.87	0.09693
			422.352	-0.000256249	422.352	0.10092
			422.834	0.01671	422.834	0.10096
			423.316	0.02851	423.316	0.10277
			423.798	0.03429	423.798	0.10787
			424.281	0.03455	424.281	0.11379
			424.763	0.03098	424.763	0.11592
			425.245	0.02612	425.245	0.11105
			425.727	0.02253	425.727	0.10063
			426.209	0.0218	426.209	0.09043
			426.691	0.02408	426.691	0.0869
			427.173	0.02834	427.173	0.09399
			427.656	0.03289	427.656	0.11173
			428.138	0.03595	428.138	0.13582
			428.62	0.03619	428.62	0.15795
			429.102	0.03323	429.102	0.1684
			429.584	0.02784	429.584	0.16169
			430.066	0.02148	430.066	0.14027
			430.548	0.01565	430.548	0.11177
			431.031	0.01129	431.031	0.08329
			431.513	0.00869	431.513	0.05836
			431.995	0.00765	431.995	0.03734
			432.477	0.00769	432.477	0.01913
			432.959	0.0082	432.959	0.00311
			433.441	0.00866	433.441	-0.00978
			433.923	0.00861	433.923	-0.01729
			434.406	0.0077	434.406	-0.0169
			434.888	0.0056	434.888	-0.0071
			435.37	0.00206	435.37	0.01167
			435.852	-0.00292	435.852	0.03625
			436.334	-0.00888	436.334	0.06074
			436.816	-0.01481	436.816	0.07832
			437.298	-0.01947	437.298	0.08506
			437.78	-0.02175	437.78	0.08236
			438.262	-0.0211	438.262	0.07529
			438.745	-0.01752	438.745	0.06883
			439.227	-0.01151	439.227	0.06545
			439.709	-0.00394	439.709	0.06473
			440.191	0.00409	440.191	0.06435
			440.673	0.01146	440.673	0.0619
			441.155	0.01741	441.155	0.0566
			441.637	0.02176	441.637	0.04997
			442.12	0.02491	442.12	0.04478
			442.602	0.02749	442.602	0.04334
			443.084	0.03002	443.084	0.04628
			443.566	0.03265	443.566	0.05214
			444.048	0.03516	444.048	0.05803
			444.53	0.03713	444.53	0.06105
			445.012	0.03824	445.012	0.06007
			445.495	0.03848	445.495	0.05637
			445.977	0.03813	445.977	0.05269
			446.459	0.03763	446.459	0.05146
			446.941	0.0373	446.941	0.0536
			447.423	0.03725	447.423	0.05802
			447.905	0.0373	447.905	0.06229
			448.387	0.03716	448.387	0.06403
			448.87	0.0366	448.87	0.06246
			449.352	0.03561	449.352	0.05889
			449.834	0.03438	449.834	0.05593
			450.316	0.03325	450.316	0.05609
			450.798	0.03252	450.798	0.06065
			451.28	0.03234	451.28	0.06905
			451.762	0.03262	451.762	0.07892
			452.245	0.03303	452.245	0.08692
			452.727	0.03318	452.727	0.09045
			453.209	0.0328	453.209	0.08907
			453.691	0.03188	453.691	0.08438
			454.173	0.03063	454.173	0.07869
			454.655	0.02939	454.655	0.07377
			455.137	0.02849	455.137	0.07038
			455.62	0.02821	455.62	0.06848
			456.102	0.02865	456.102	0.06774
			456.584	0.02976	456.584	0.06814
			457.066	0.03131	457.066	0.07015
			457.548	0.03305	457.548	0.07441
			458.03	0.03482	458.03	0.08092
			458.512	0.03662	458.512	0.08859
			458.994	0.03855	458.994	0.09536
			459.477	0.04067	459.477	0.09919
			459.959	0.04298	459.959	0.09918
			460.441	0.04535	460.441	0.0961
			460.923	0.04757	460.923	0.09202
			461.405	0.04941	461.405	0.08915
			461.887	0.05067	461.887	0.08887
			462.369	0.05122	462.369	0.09117
			462.851	0.05102	462.851	0.09475
			463.334	0.05014	463.334	0.09769
			463.816	0.04877	463.816	0.09852
			464.298	0.04716	464.298	0.09715
			464.78	0.0456	464.78	0.09486
			465.262	0.0443	465.262	0.09347
			465.744	0.04336	465.744	0.0942
			466.226	0.04281	466.226	0.09693
			466.709	0.04255	466.709	0.10009
			467.191	0.04241	467.191	0.10137
			467.673	0.04221	467.673	0.09902
			468.155	0.04174	468.155	0.09305
			468.637	0.04091	468.637	0.08521
			469.119	0.03969	469.119	0.07795
			469.601	0.03815	469.601	0.07298
			470.084	0.03643	470.084	0.07056
			470.566	0.03471	470.566	0.06947
			471.048	0.03323	471.048	0.06765
			471.53	0.03222	471.53	0.06345
			472.012	0.03181	472.012	0.05686
			472.494	0.03199	472.494	0.04986
			472.976	0.03262	472.976	0.04525
			473.459	0.03345	473.459	0.04506
			473.941	0.03431	473.941	0.04952
			474.423	0.0351	474.423	0.057
			474.905	0.03583	474.905	0.06476
			475.387	0.0366	475.387	0.07008
			475.869	0.03747	475.869	0.07154
			476.351	0.03843	476.351	0.06967
			476.834	0.03937	476.834	0.06645
			477.316	0.04009	477.316	0.0642
			477.798	0.04037	477.798	0.0644
			478.28	0.04006	478.28	0.06709
			478.762	0.03916	478.762	0.07101
			479.244	0.03788	479.244	0.07425
			479.726	0.03654	479.726	0.07519
			480.209	0.03554	480.209	0.07327
			480.691	0.03513	480.691	0.06901
			481.173	0.03545	481.173	0.06347
			481.655	0.03644	481.655	0.05754
			482.137	0.03789	482.137	0.0516
			482.619	0.03955	482.619	0.04557
			483.101	0.04115	483.101	0.03937
			483.583	0.04254	483.583	0.03336
			484.066	0.04365	484.066	0.02847
			484.548	0.04448	484.548	0.02585
			485.03	0.04505	485.03	0.02634
			485.512	0.04532	485.512	0.03004
			485.994	0.04527	485.994	0.03608
			486.476	0.04491	486.476	0.04285
			486.958	0.04438	486.958	0.04854
			487.44	0.0439	487.44	0.05178
			487.923	0.04378	487.923	0.05224
			488.405	0.0443	488.405	0.05049
			488.887	0.04559	488.887	0.04758
			489.369	0.04759	489.369	0.04449
			489.851	0.05007	489.851	0.04183
			490.333	0.05263	490.333	0.03992
			490.815	0.05483	490.815	0.03891
			491.298	0.0563	491.298	0.03898
			491.78	0.05685	491.78	0.0403
			492.262	0.05649	492.262	0.04287
			492.744	0.05535	492.744	0.04622
			493.226	0.05362	493.226	0.04935
			493.708	0.05149	493.708	0.05097
			494.19	0.04908	494.19	0.05
			494.673	0.04651	494.673	0.0461
			495.155	0.04393	495.155	0.03996
			495.637	0.04149	495.637	0.03307
			496.119	0.0394	496.119	0.02704
			496.601	0.03782	496.601	0.02308
			497.083	0.03693	497.083	0.02153
			497.565	0.03676	497.565	0.02197
			498.048	0.0373	498.048	0.02347
			498.53	0.03839	498.53	0.02518
			499.012	0.0398	499.012	0.02671
			499.494	0.04127	499.494	0.02826
			499.976	0.04255	499.976	0.03032
			500.458	0.04345	500.458	0.03312
			500.94	0.04389	500.94	0.03634
			501.423	0.04388	501.423	0.03904
			501.905	0.04359	501.905	0.04009
			502.387	0.04326	502.387	0.03882
			502.869	0.04317	502.869	0.03552
			503.351	0.04352	503.351	0.03134
			503.833	0.04435	503.833	0.02762
			504.315	0.04551	504.315	0.02524
			504.798	0.04677	504.798	0.02427
			505.28	0.04784	505.28	0.02405
			505.762	0.04848	505.762	0.0236
			506.244	0.0486	506.244	0.0222
			506.726	0.04831	506.726	0.01983
			507.208	0.04785	507.208	0.0172
			507.69	0.04751	507.69	0.01534
			508.172	0.04745	508.172	0.0149
			508.654	0.04768	508.654	0.01582
			509.137	0.04804	509.137	0.0173
			509.619	0.04829	509.619	0.01822
			510.101	0.04821	510.101	0.01774
			510.583	0.04775	510.583	0.01582
			511.065	0.04698	511.065	0.01326
			511.547	0.04612	511.547	0.01129
			512.029	0.04537	512.029	0.01093
			512.512	0.04489	512.512	0.01251
			512.994	0.04468	512.994	0.01552
			513.476	0.04464	513.476	0.01883
			513.958	0.0446	513.958	0.02123
			514.44	0.04442	514.44	0.02201
			514.922	0.04404	514.922	0.02122
			515.404	0.0435	515.404	0.01959
			515.887	0.04293	515.887	0.01806
			516.369	0.04249	516.369	0.01728
			516.851	0.04228	516.851	0.01737
			517.333	0.04231	517.333	0.01794
			517.815	0.0425	517.815	0.01848
			518.297	0.0427	518.297	0.0187
			518.779	0.04275	518.779	0.01875
			519.261	0.04253	519.261	0.01903
			519.744	0.04201	519.744	0.01986
			520.226	0.04123	520.226	0.02117
			520.708	0.04031	520.708	0.02247
			521.19	0.03942	521.19	0.0231
			521.672	0.03876	521.672	0.02265
			522.154	0.0385	522.154	0.02121
			522.636	0.03876	522.636	0.01941
			523.119	0.03952	523.119	0.01812
			523.601	0.04066	523.601	0.01798
			524.083	0.04195	524.083	0.01905
			524.565	0.04307	524.565	0.02074
			525.047	0.04377	525.047	0.02205
			525.529	0.04389	525.529	0.022
			526.011	0.0435	526.011	0.02022
			526.494	0.04283	526.494	0.01714
			526.976	0.04221	526.976	0.01373
			527.458	0.04192	527.458	0.01094
			527.94	0.04208	527.94	0.00927
			528.422	0.04261	528.422	0.00864
			528.904	0.04329	528.904	0.00859
			529.386	0.04384	529.386	0.00856
			529.869	0.044	529.869	0.00827
			530.351	0.04367	530.351	0.00783
			530.833	0.0429	530.833	0.00759
			531.315	0.04188	531.315	0.00788
			531.797	0.04087	531.797	0.00872
			532.279	0.0401	532.279	0.00976
			532.761	0.0397	532.761	0.01042
			533.244	0.03967	533.244	0.01028
			533.726	0.03989	533.726	0.00932
			534.208	0.04013	534.208	0.00803
			534.69	0.04019	534.69	0.00712
			535.172	0.0399	535.172	0.00717
			535.654	0.03918	535.654	0.00824
			536.136	0.03808	536.136	0.00988
			536.619	0.03675	536.619	0.0112
			537.101	0.03542	537.101	0.0114
			537.583	0.03433	537.583	0.01008
			538.065	0.03366	538.065	0.00753
			538.547	0.03349	538.547	0.00446
			539.029	0.03379	539.029	0.00168
			539.511	0.03438	539.511	-0.000297067
			539.994	0.03504	539.994	-0.00141
			540.476	0.03551	540.476	-0.00196
			540.958	0.03562	540.958	-0.00231
			541.44	0.03528	541.44	-0.00265
			541.922	0.03455	541.922	-0.00284
			542.404	0.03356	542.404	-0.00249
			542.886	0.03249	542.886	-0.00123
			543.368	0.03147	543.368	0.00102
			543.851	0.0306	543.851	0.00397
			544.333	0.02989	544.333	0.00703
			544.815	0.02929	544.815	0.00951
			545.297	0.0287	545.297	0.01095
			545.779	0.02803	545.779	0.01128
			546.261	0.0272	546.261	0.01076
			546.743	0.02617	546.743	0.00975
			547.226	0.02496	547.226	0.00848
			547.708	0.02361	547.708	0.00702
			548.19	0.02223	548.19	0.00533
			548.672	0.021	548.672	0.00351
			549.154	0.0201	549.154	0.0019
			549.636	0.0197	549.636	0.00108
			550.118	0.01992	550.118	0.00156
			550.601	0.02076	550.601	0.0036
			551.083	0.02211	551.083	0.00691
			551.565	0.02375	551.565	0.01077
			552.047	0.02539	552.047	0.0142
			552.529	0.02673	552.529	0.01634
			553.011	0.02756	553.011	0.01681
			553.493	0.02777	553.493	0.01581
			553.975	0.02741	553.975	0.0139
			554.458	0.02663	554.458	0.01171
			554.94	0.02565	554.94	0.00958
			555.422	0.02469	555.422	0.00758
			555.904	0.02391	555.904	0.00554
			556.386	0.02342	556.386	0.0034
			556.868	0.02323	556.868	0.00137
			557.35	0.02328	557.35	-9.44568e-05
			557.832	0.02351	557.832	-0.000448721
			558.315	0.02382	558.315	0.000599515
			558.797	0.02414	558.797	0.00288
			559.279	0.02444	559.279	0.00572
			559.761	0.02469	559.761	0.00817
			560.243	0.02491	560.243	0.0094
			560.725	0.0251	560.725	0.00905
			561.207	0.02528	561.207	0.00742
			561.69	0.02546	561.69	0.0053
			562.172	0.02562	562.172	0.00358
			562.654	0.02574	562.654	0.00288
			563.136	0.02576	563.136	0.00334
			563.618	0.02565	563.618	0.00469
			564.1	0.02539	564.1	0.0064
			564.582	0.02498	564.582	0.00803
			565.065	0.02449	565.065	0.00936
			565.547	0.02401	565.547	0.01042
			566.029	0.02363	566.029	0.01133
			566.511	0.02345	566.511	0.01214
			566.993	0.02352	566.993	0.01266
			567.475	0.02383	567.475	0.01262
			567.957	0.02429	567.957	0.01174
			568.439	0.02475	568.439	0.01004
			568.922	0.02501	568.922	0.00782
			569.404	0.0249	569.404	0.00561
			569.886	0.02427	569.886	0.00389
			570.368	0.0231	570.368	0.0029
			570.85	0.02145	570.85	0.00262
			571.332	0.01949	571.332	0.00277
			571.814	0.01748	571.814	0.00303
			572.297	0.01568	572.297	0.00319
			572.779	0.01428	572.779	0.00328
			573.261	0.01341	573.261	0.00347
			573.743	0.01305	573.743	0.00393
			574.225	0.01309	574.225	0.00469
			574.707	0.01334	574.707	0.00556
			575.189	0.01359	575.189	0.00618
			575.672	0.01367	575.672	0.00625
			576.154	0.01344	576.154	0.00563
			576.636	0.01286	576.636	0.00449
			577.118	0.01194	577.118	0.00317
			577.6	0.01076	577.6	0.00204
			578.082	0.0094	578.082	0.00133
			578.564	0.00796	578.564	0.00109
			579.047	0.00654	579.047	0.00121
			579.529	0.00524	579.529	0.00156
			580.011	0.00414	580.011	0.00208
			580.493	0.00329	580.493	0.0028
			580.975	0.00271	580.975	0.00378
			581.457	0.00238	581.457	0.00495
			581.939	0.00227	581.939	0.00613
			582.422	0.00231	582.422	0.00698
			582.904	0.00249	582.904	0.00721
			583.386	0.00278	583.386	0.00668
			583.868	0.00318	583.868	0.00555
			584.35	0.00365	584.35	0.00421
			584.832	0.00414	584.832	0.00309
			585.314	0.00458	585.314	0.00246
			585.796	0.00486	585.796	0.00231
			586.279	0.00488	586.279	0.00236
			586.761	0.0046	586.761	0.00222
			587.243	0.00401	587.243	0.0016
			587.725	0.00318	587.725	0.000473721
			588.207	0.00223	588.207	-0.000904584
			588.689	0.00131	588.689	-0.00213
			589.171	0.000570247	589.171	-0.00287
			589.654	0.000120426	589.654	-0.00298
			590.136	2.16039e-05	590.136	-0.00258
			590.618	0.000275497	590.618	-0.00194
			591.1	0.000827316	591.1	-0.00131
			591.582	0.00158	591.582	-0.000780013
			592.064	0.00239	592.064	-0.000236623
			592.546	0.00315	592.546	0.00052112
			593.029	0.00373	593.029	0.00162
			593.511	0.00406	593.511	0.00298
			593.993	0.0041	593.993	0.00432
			594.475	0.00386	594.475	0.00531
			594.957	0.00338	594.957	0.00572
			595.439	0.00271	595.439	0.00557
			595.921	0.00195	595.921	0.00515
			596.403	0.00116	596.403	0.00487
			596.886	0.000410791	596.886	0.00505
			597.368	-0.000258733	597.368	0.00575
			597.85	-0.000829116	597.85	0.00675
			598.332	-0.0013	598.332	0.00763
			598.814	-0.00169	598.814	0.00799
			599.296	-0.00202	599.296	0.00764
			599.778	-0.00233	599.778	0.00672
			600.261	-0.00264	600.261	0.00555
			600.743	-0.00296	600.743	0.00454
			601.225	-0.00327	601.225	0.00394
			601.707	-0.00355	601.707	0.00381
			602.189	-0.00374	602.189	0.00405
			602.671	-0.00381	602.671	0.00452
			603.153	-0.00373	603.153	0.00512
			603.635	-0.00353	603.635	0.00588
			604.118	-0.00328	604.118	0.00683
			604.6	-0.00307	604.6	0.00796
			605.082	-0.003	605.082	0.00908
			605.564	-0.00314	605.564	0.00986
			606.046	-0.00351	606.046	0.00997
			606.528	-0.00407	606.528	0.00919
			607.01	-0.00474	607.01	0.00763
			607.493	-0.00544	607.493	0.00565
			607.975	-0.00611	607.975	0.00374
			608.457	-0.00673	608.457	0.00234
			608.939	-0.00731	608.939	0.00165
			609.421	-0.00787	609.421	0.00159
			609.903	-0.00843	609.903	0.00188
			610.385	-0.00896	610.385	0.00221
			610.868	-0.00941	610.868	0.00239
			611.35	-0.0097	611.35	0.00246
			611.832	-0.00978	611.832	0.00257
			612.314	-0.00962	612.314	0.00289
			612.796	-0.00927	612.796	0.00349
			613.278	-0.00878	613.278	0.00427
			613.76	-0.00824	613.76	0.00502
			614.243	-0.00774	614.243	0.00552
			614.725	-0.00734	614.725	0.00571
			615.207	-0.0071	615.207	0.00567
			615.689	-0.00702	615.689	0.00559
			616.171	-0.00712	616.171	0.00564
			616.653	-0.00738	616.653	0.00588
			617.135	-0.00779	617.135	0.00621
			617.617	-0.00831	617.617	0.00644
			618.1	-0.00892	618.1	0.00642
			618.582	-0.00955	618.582	0.00615
			619.064	-0.01016	619.064	0.00578
			619.546	-0.01071	619.546	0.00555
			620.028	-0.01117	620.028	0.00563
			620.51	-0.01154	620.51	0.00601
			620.992	-0.01182	620.992	0.00651
			621.475	-0.01199	621.475	0.00685
			621.957	-0.01204	621.957	0.00678
			622.439	-0.01198	622.439	0.00623
			622.921	-0.01182	622.921	0.00535
			623.403	-0.01159	623.403	0.00435
			623.885	-0.01137	623.885	0.00347
			624.367	-0.01127	624.367	0.00275
			624.85	-0.01135	624.85	0.0021
			625.332	-0.01167	625.332	0.00131
			625.814	-0.01222	625.814	0.000266466
			626.296	-0.01291	626.296	-0.001
			626.778	-0.01361	626.778	-0.00226
			627.26	-0.01419	627.26	-0.00316
			627.742	-0.01456	627.742	-0.00343
			628.225	-0.01468	628.225	-0.003
			628.707	-0.01458	628.707	-0.00204
			629.189	-0.01433	629.189	-0.000871118
			629.671	-0.01399	629.671	0.000154508
			630.153	-0.01362	630.153	0.000852011
			630.635	-0.01325	630.635	0.00126
			631.117	-0.01289	631.117	0.00162
			631.6	-0.01252	631.6	0.00217
			632.082	-0.01216	632.082	0.00306
			632.564	-0.01186	632.564	0.0042
			633.046	-0.01167	633.046	0.00532
			633.528	-0.01167	633.528	0.00606
			634.01	-0.01189	634.01	0.00617
			634.492	-0.01235	634.492	0.00561
			634.974	-0.01299	634.974	0.00454
			635.457	-0.01374	635.457	0.00326
			635.939	-0.01453	635.939	0.00202
			636.421	-0.01527	636.421	0.000968806
			636.903	-0.01592	636.903	0.000110597
			637.385	-0.01647	637.385	-0.00063685
			637.867	-0.01691	637.867	-0.00134
			638.349	-0.01722	638.349	-0.002
			638.832	-0.0174	638.832	-0.00253
			639.314	-0.01741	639.314	-0.00285
			639.796	-0.01723	639.796	-0.00293
			640.278	-0.01685	640.278	-0.00285
			640.76	-0.01628	640.76	-0.00278
			641.242	-0.0156	641.242	-0.0029
			641.724	-0.01487	641.724	-0.00328
			642.207	-0.0142	642.207	-0.00386
			642.689	-0.01368	642.689	-0.00446
			643.171	-0.01334	643.171	-0.00485
			643.653	-0.01322	643.653	-0.0049
			644.135	-0.01328	644.135	-0.00463
			644.617	-0.01348	644.617	-0.00418
			645.099	-0.01373	645.099	-0.00377
			645.581	-0.01399	645.581	-0.00363
			646.064	-0.01423	646.064	-0.00383
			646.546	-0.01445	646.546	-0.00434
			647.028	-0.0147	647.028	-0.00504
			647.51	-0.01502	647.51	-0.00576
			647.992	-0.01545	647.992	-0.00635
			648.474	-0.01597	648.474	-0.00671
			648.956	-0.01652	648.956	-0.00676
			649.438	-0.01699	649.438	-0.00644
			649.921	-0.01725	649.921	-0.00571
			650.403	-0.01721	650.403	-0.00457
			650.885	-0.01684	650.885	-0.00314
			651.367	-0.01617	651.367	-0.0016
			651.849	-0.01534	651.849	-0.000226622
			652.331	-0.01449	652.331	0.000743365
			652.813	-0.01377	652.813	0.00118
			653.296	-0.01328	653.296	0.00115
			653.778	-0.01304	653.778	0.000879459
			654.26	-0.01299	654.26	0.000672089
			654.742	-0.01302	654.742	0.000761782
			655.224	-0.01306	655.224	0.0012
			655.706	-0.01302	655.706	0.00183
			656.188	-0.01293	656.188	0.00233
			656.671	-0.01282	656.671	0.00237
			657.153	-0.01279	657.153	0.00174
			657.635	-0.01292	657.635	0.000440619
			658.117	-0.01323	658.117	-0.00131
			658.599	-0.01371	658.599	-0.00319
			659.081	-0.01429	659.081	-0.00487
			659.563	-0.01488	659.563	-0.00613
			660.045	-0.0154	660.045	-0.00687
			660.528	-0.01577	660.528	-0.00711
			661.01	-0.01601	661.01	-0.00694
			661.492	-0.01616	661.492	-0.00649
			661.974	-0.01626	661.974	-0.00586
			662.456	-0.01638	662.456	-0.00518
			662.938	-0.01655	662.938	-0.0046
			663.42	-0.01677	663.42	-0.00424
			663.903	-0.01697	663.903	-0.00422
			664.385	-0.01711	664.385	-0.00454
			664.867	-0.0171	664.867	-0.00518
			665.349	-0.01687	665.349	-0.00602
			665.831	-0.01639	665.831	-0.00693
			666.313	-0.01562	666.313	-0.0078
			666.795	-0.01462	666.795	-0.00858
			667.278	-0.01356	667.278	-0.00926
			667.76	-0.01272	667.76	-0.00992
			668.242	-0.01235	668.242	-0.01057
			668.724	-0.01251	668.724	-0.01113
			669.206	-0.01299	669.206	-0.0115
			669.688	-0.01355	669.688	-0.01159
			670.17	-0.01402	670.17	-0.01143
			670.653	-0.01434	670.653	-0.0111
			671.135	-0.01453	671.135	-0.01072
			671.617	-0.01461	671.617	-0.01037
			672.099	-0.01465	672.099	-0.0101
			672.581	-0.01468	672.581	-0.00984
			673.063	-0.01471	673.063	-0.00947
			673.545	-0.01476	673.545	-0.00888
			674.028	-0.01478	674.028	-0.00804
			674.51	-0.01475	674.51	-0.00703
			674.992	-0.01465	674.992	-0.00608
			675.474	-0.01445	675.474	-0.00544
			675.956	-0.01418	675.956	-0.00528
			676.438	-0.01383	676.438	-0.00559
			676.92	-0.01346	676.92	-0.0062
			677.403	-0.01309	677.403	-0.00682
			677.885	-0.01277	677.885	-0.00719
			678.367	-0.01253	678.367	-0.00719
			678.849	-0.01241	678.849	-0.00684
			679.331	-0.01241	679.331	-0.0063
			679.813	-0.01249	679.813	-0.00574
			680.295	-0.01261	680.295	-0.00525
			680.778	-0.01269	680.778	-0.00481
			681.26	-0.01267	681.26	-0.00431
			681.742	-0.01251	681.742	-0.00365
			682.224	-0.01225	682.224	-0.00282
			682.706	-0.01193	682.706	-0.00194
			683.188	-0.01164	683.188	-0.00121
			683.67	-0.01145	683.67	-0.000846545
			684.152	-0.01137	684.152	-0.000936181
			684.635	-0.01138	684.635	-0.00143
			685.117	-0.0114	685.117	-0.00214
			685.599	-0.01135	685.599	-0.00285
			686.081	-0.01119	686.081	-0.00342
			686.563	-0.01091	686.563	-0.00382
			687.045	-0.01057	687.045	-0.00413
			687.527	-0.01029	687.527	-0.00448
			688.01	-0.01014	688.01	-0.00499
			688.492	-0.01019	688.492	-0.00566
			688.974	-0.01043	688.974	-0.00642
			689.456	-0.0108	689.456	-0.00714
			689.938	-0.0112	689.938	-0.00775
			690.42	-0.01158	690.42	-0.0082
			690.902	-0.01186	690.902	-0.00853
			691.385	-0.01205	691.385	-0.00879
			691.867	-0.01215	691.867	-0.00899
			692.349	-0.0122	692.349	-0.0091
			692.831	-0.01222	692.831	-0.00906
			693.313	-0.01219	693.313	-0.0088
			693.795	-0.0121	693.795	-0.00829
			694.277	-0.01191	694.277	-0.00759
			694.759	-0.0116	694.759	-0.00679
			695.242	-0.01113	695.242	-0.00598
			695.724	-0.0105	695.724	-0.00525
			696.206	-0.00974	696.206	-0.00463
			696.688	-0.00889	696.688	-0.0041
			697.17	-0.00798	697.17	-0.00368
			697.652	-0.00708	697.652	-0.0034
			698.134	-0.00626	698.134	-0.00331
			698.616	-0.00558	698.616	-0.00346
			699.099	-0.00508	699.099	-0.00383
			699.581	-0.00477	699.581	-0.00432
			700.063	-0.00462	700.063	-0.00476
			700.545	-0.00456	700.545	-0.00498
			701.027	-0.00452	701.027	-0.00491
			701.509	-0.00446	701.509	-0.00459
			701.991	-0.00435	701.991	-0.00419
			702.474	-0.00422	702.474	-0.00393
			702.956	-0.00411	702.956	-0.00399
			703.438	-0.00407	703.438	-0.00443
			703.92	-0.00409	703.92	-0.00512
			704.402	-0.00413	704.402	-0.00585
			704.884	-0.00414	704.884	-0.00638
			705.366	-0.00404	705.366	-0.00655
			705.849	-0.0038	705.849	-0.00632
			706.331	-0.00343	706.331	-0.00579
			706.813	-0.00302	706.813	-0.00514
			707.295	-0.00266	707.295	-0.00452
			707.777	-0.00244	707.777	-0.00401
			708.259	-0.00243	708.259	-0.00363
			708.741	-0.0026	708.741	-0.0033
			709.223	-0.0029	709.223	-0.003
			709.706	-0.00324	709.706	-0.00271
			710.188	-0.00352	710.188	-0.00246
			710.67	-0.00366	710.67	-0.00231
			711.152	-0.00365	711.152	-0.00227
			711.634	-0.00348	711.634	-0.00231
			712.116	-0.00321	712.116	-0.00234
			712.598	-0.00288	712.598	-0.00227
			713.081	-0.00257	713.081	-0.00209
			713.563	-0.00233	713.563	-0.00183
			714.045	-0.00221	714.045	-0.00162
			714.527	-0.00224	714.527	-0.00157
			715.009	-0.00242	715.009	-0.00178
			715.491	-0.00274	715.491	-0.00226
			715.973	-0.00313	715.973	-0.00291
			716.456	-0.00352	716.456	-0.00359
			716.938	-0.0038	716.938	-0.00414
			717.42	-0.00391	717.42	-0.00446
			717.902	-0.00378	717.902	-0.00451
			718.384	-0.00339	718.384	-0.00431
			718.866	-0.00277	718.866	-0.00392
			719.348	-0.00201	719.348	-0.00343
			719.831	-0.00117	719.831	-0.00292
			720.313	-0.000353628	720.313	-0.00246
			720.795	0.000374477	720.795	-0.0021
			721.277	0.000968394	721.277	-0.00189
			721.759	0.0014	721.759	-0.00184
			722.241	0.00167	722.241	-0.00195
			722.723	0.00178	722.723	-0.00215
			723.206	0.00174	723.206	-0.00237
			723.688	0.00157	723.688	-0.00252
			724.17	0.00131	724.17	-0.00255
			724.652	0.001	724.652	-0.00244
			725.134	0.000706429	725.134	-0.00221
			725.616	0.000480511	725.616	-0.00191
			726.098	0.000377063	726.098	-0.00157
			726.58	0.000433742	726.58	-0.00121
			727.063	0.000663884	727.063	-0.000803798
			727.545	0.00105	727.545	-0.000355191
			728.027	0.00155	728.027	0.000116339
			728.509	0.00209	728.509	0.000543278
			728.991	0.00259	728.991	0.00082801
			729.473	0.00299	729.473	0.000881919
			729.955	0.00322	729.955	0.000672291
			730.438	0.00328	730.438	0.000252109
			730.92	0.00321	730.92	-0.000247742
			731.402	0.00306	731.402	-0.000662377
			731.884	0.00292	731.884	-0.000855212
			732.366	0.00286	732.366	-0.000766562
			732.848	0.00291	732.848	-0.000430042
			733.33	0.00307	733.33	4.85299e-05
			733.812	0.00329	733.812	0.000538741
			734.295	0.00352	734.295	0.000933876
			734.777	0.0037	734.777	0.00118
			735.259	0.00381	735.259	0.00127
			735.741	0.00385	735.741	0.00122
			736.223	0.00383	736.223	0.00107
			736.705	0.00381	736.705	0.000801146
			737.187	0.0038	737.187	0.000441793
			737.67	0.00383	737.67	1.83527e-05
			738.152	0.00391	738.152	-0.000402387
			738.634	0.00403	738.634	-0.000725545
			739.116	0.00417	739.116	-0.000861233
			739.598	0.00432	739.598	-0.000762169
			740.08	0.00446	740.08	-0.000450769
			740.562	0.00459	740.562	-1.57453e-05
			741.045	0.00468	741.045	0.000419682
			741.527	0.00475	741.527	0.000750103
			742.009	0.00479	742.009	0.000925696
			742.491	0.00483	742.491	0.000966852
			742.973	0.00489	742.973	0.000941652
			743.455	0.005	743.455	0.000923678
			743.937	0.00516	743.937	0.00095262
			744.419	0.00537	744.419	0.00102
			744.902	0.00559	744.902	0.00108
			745.384	0.00577	745.384	0.00109
			745.866	0.00588	745.866	0.00103
			746.348	0.00588	746.348	0.000950484
			746.83	0.00579	746.83	0.000896582
			747.312	0.00562	747.312	0.000930885
			747.794	0.00545	747.794	0.00108
			748.277	0.00534	748.277	0.00132
			748.759	0.00533	748.759	0.0016
			749.241	0.00545	749.241	0.00189
			749.723	0.00572	749.723	0.00215
			750.205	0.0061	750.205	0.00239
			750.687	0.00656	750.687	0.00266
			751.169	0.00705	751.169	0.00296
			751.652	0.00753	751.652	0.00329
			752.134	0.00796	752.134	0.0036
			752.616	0.00831	752.616	0.00382
			753.098	0.00856	753.098	0.0039
			753.58	0.00868	753.58	0.00384
			754.062	0.0087	754.062	0.00368
			754.544	0.00861	754.544	0.00348
			755.027	0.00846	755.027	0.00328
			755.509	0.00829	755.509	0.00308
			755.991	0.00812	755.991	0.00285
			756.473	0.00799	756.473	0.00253
			756.955	0.00792	756.955	0.0021
			757.437	0.00791	757.437	0.00161
			757.919	0.00797	757.919	0.00114
			758.402	0.00808	758.402	0.000820625
			758.884	0.00824	758.884	0.000751008
			759.366	0.00842	759.366	0.000950703
			759.848	0.0086	759.848	0.00135
			760.33	0.00877	760.33	0.00184
			760.812	0.00888	760.812	0.00225
			761.294	0.00893	761.294	0.0025
			761.776	0.00891	761.776	0.00257
			762.259	0.00881	762.259	0.0025
			762.741	0.00867	762.741	0.00237
			763.223	0.0085	763.223	0.00228
			763.705	0.00835	763.705	0.00226
			764.187	0.00826	764.187	0.00233
			764.669	0.00827	764.669	0.00244
			765.151	0.0084	765.151	0.00258
			765.634	0.00866	765.634	0.00271
			766.116	0.00904	766.116	0.00282
			766.598	0.00949	766.598	0.00291
			767.08	0.00995	767.08	0.00296
			767.562	0.01037	767.562	0.00296
			768.044	0.01066	768.044	0.00287
			768.526	0.0108	768.526	0.0027
			769.009	0.01077	769.009	0.00248
			769.491	0.0106	769.491	0.00225
			769.973	0.01036	769.973	0.0021
			770.455	0.0101	770.455	0.00205
			770.937	0.00988	770.937	0.00209
			771.419	0.00974	771.419	0.0022
			771.901	0.00968	771.901	0.00231
			772.384	0.00968	772.384	0.00238
			772.866	0.00973	772.866	0.00242
			773.348	0.00981	773.348	0.00249
			773.83	0.00991	773.83	0.00265
			774.312	0.01007	774.312	0.00298
			774.794	0.01028	774.794	0.00346
			775.276	0.01053	775.276	0.00404
			775.758	0.01082	775.758	0.0046
			776.24	0.0111	776.24	0.00501
			776.723	0.01133	776.723	0.00518
			777.205	0.01147	777.205	0.0051
			777.687	0.01153	777.687	0.00477
			778.169	0.01149	778.169	0.00428
			778.651	0.01137	778.651	0.00368
			779.133	0.01118	779.133	0.00303
			779.615	0.01094	779.615	0.00235
			780.098	0.01062	780.098	0.00167
			780.58	0.01024	780.58	0.00102
			781.062	0.00981	781.062	0.000428638
			781.544	0.00935	781.544	-6.29915e-05
			782.026	0.00893	782.026	-0.000440728
			782.508	0.00859	782.508	-0.000725691
			782.99	0.00837	782.99	-0.000973437
			783.473	0.00831	783.473	-0.00125
			783.955	0.00838	783.955	-0.00161
			784.437	0.00854	784.437	-0.00207
			784.919	0.00874	784.919	-0.0026
			785.401	0.00892	785.401	-0.00313
			785.883	0.00902	785.883	-0.00362
			786.365	0.00904	786.365	-0.00405
			786.848	0.00895	786.848	-0.00442
			787.33	0.0088	787.33	-0.00478
			787.812	0.00859	787.812	-0.00513
			788.294	0.00838	788.294	-0.00546
			788.776	0.00819	788.776	-0.00572
			789.258	0.00805	789.258	-0.00584
			789.74	0.00797	789.74	-0.00578
			790.222	0.00792	790.222	-0.00556
			790.705	0.00787	790.705	-0.00525
			791.187	0.00775	791.187	-0.00496
			791.669	0.00751	791.669	-0.00482
			792.151	0.0071	792.151	-0.00489
			792.633	0.00652	792.633	-0.00519
			793.115	0.00581	793.115	-0.00564
			793.597	0.00506	793.597	-0.0062
			794.08	0.00436	794.08	-0.0068
			794.562	0.0038	794.562	-0.00746
			795.044	0.00342	795.044	-0.00825
			795.526	0.00321	795.526	-0.00924
			796.008	0.0031	796.008	-0.01047
			796.49	0.003	796.49	-0.01192
			796.972	0.0028	796.972	-0.01349
			797.455	0.00245	797.455	-0.01505
			797.937	0.00191	797.937	-0.01648
			798.419	0.00123	798.419	-0.01768
			798.901	0.000457358	798.901	-0.01864
			799.383	-0.000327274	799.383	-0.01943
			799.865	-0.00107	799.865	-0.02012
			800.347	-0.00174	800.347	-0.02083
			800.83	-0.00234	800.83	-0.0216
			801.312	-0.00289	801.312	-0.02243
			801.794	-0.00342	801.794	-0.0233
			802.276	-0.00393	802.276	-0.02412
			802.758	-0.00442	802.758	-0.0248
			803.24	-0.00485	803.24	-0.02525
			803.722	-0.00518	803.722	-0.02539
			804.205	-0.00534	804.205	-0.02517
			804.687	-0.00528	804.687	-0.02458
			805.169	-0.00496	805.169	-0.02366
			805.651	-0.00437	805.651	-0.0225
			806.133	-0.00352	806.133	-0.02121
			806.615	-0.00249	806.615	-0.01995
			807.097	-0.00137	807.097	-0.01884
			807.58	-0.000268237	807.58	-0.01798
			808.062	0.000710577	808.062	-0.0174
			808.544	0.0015	808.544	-0.01703
			809.026	0.00208	809.026	-0.01681
			809.508	0.00248	809.508	-0.01661
			809.99	0.00276	809.99	-0.01631
			810.472	0.00299	810.472	-0.01586
			810.954	0.00324	810.954	-0.01521
			811.437	0.00355	811.437	-0.01438
			811.919	0.00393	811.919	-0.01345
			812.401	0.00438	812.401	-0.01248
			812.883	0.00487	812.883	-0.01158
			813.365	0.00538	813.365	-0.01085
			813.847	0.0059	813.847	-0.01033
			814.329	0.00642	814.329	-0.01007
			814.812	0.00692	814.812	-0.01004
			815.294	0.0074	815.294	-0.01019
			815.776	0.00784	815.776	-0.01047
			816.258	0.00823	816.258	-0.01079
			816.74	0.00854	816.74	-0.01111
			817.222	0.00879	817.222	-0.01141
			817.704	0.00896	817.704	-0.01169
			818.187	0.00907	818.187	-0.01195
			818.669	0.00913	818.669	-0.01218
			819.151	0.00915	819.151	-0.01238
			819.633	0.00915	819.633	-0.01251
			820.115	0.00914	820.115	-0.01255
			820.597	0.00912	820.597	-0.01253
			821.079	0.0091	821.079	-0.01248
			821.562	0.00906	821.562	-0.01245
			822.044	0.00902	822.044	-0.01247
			822.526	0.00896	822.526	-0.01258
			823.008	0.00888	823.008	-0.01275
			823.49	0.0088	823.49	-0.01293
			823.972	0.00872	823.972	-0.01307
			824.454	0.00865	824.454	-0.01313
			824.936	0.00861	824.936	-0.01313
			825.418	0.0086	825.418	-0.01308
			825.901	0.00865	825.901	-0.01305
			826.383	0.00875	826.383	-0.01306
			826.865	0.00892	826.865	-0.01312
			827.347	0.00916	827.347	-0.01321
			827.829	0.00944	827.829	-0.01329
			828.311	0.00974	828.311	-0.01332
			828.793	0.01003	828.793	-0.01332
			829.276	0.01026	829.276	-0.01329
			829.758	0.01039	829.758	-0.01328
			830.24	0.0104	830.24	-0.01331
			830.722	0.0103	830.722	-0.01337
			831.204	0.01011	831.204	-0.01343
			831.686	0.00989	831.686	-0.01344
			832.168	0.0097	832.168	-0.01338
			832.651	0.00956	832.651	-0.01324
			833.133	0.00949	833.133	-0.01306
			833.615	0.00948	833.615	-0.01292
			834.097	0.0095	834.097	-0.01289
			834.579	0.00951	834.579	-0.013
			835.061	0.00949	835.061	-0.01325
			835.543	0.00945	835.543	-0.01359
			836.025	0.0094	836.025	-0.01397
			836.508	0.00936	836.508	-0.01433
			836.99	0.00936	836.99	-0.01467
			837.472	0.00939	837.472	-0.015
			837.954	0.00941	837.954	-0.01536
			838.436	0.0094	838.436	-0.01579
			838.918	0.00931	838.918	-0.01631
			839.4	0.00913	839.4	-0.01688
			839.883	0.00889	839.883	-0.01749
			840.365	0.00863	840.365	-0.01808
			840.847	0.00841	840.847	-0.01862
			841.329	0.00826	841.329	-0.01911
			841.811	0.00819	841.811	-0.01952
			842.293	0.00819	842.293	-0.01989
			842.775	0.00821	842.775	-0.02022
			843.258	0.0082	843.258	-0.02053
			843.74	0.00816	843.74	-0.02082
			844.222	0.00809	844.222	-0.0211
			844.704	0.00803	844.704	-0.02138
			845.186	0.00801	845.186	-0.02167
			845.668	0.00809	845.668	-0.02198
			846.15	0.00826	846.15	-0.02229
			846.633	0.0085	846.633	-0.02259
			847.115	0.00878	847.115	-0.02287
			847.597	0.00904	847.597	-0.02311
			848.079	0.00924	848.079	-0.02332
			848.561	0.00935	848.561	-0.0235
			849.043	0.00935	849.043	-0.02368
			849.525	0.00924	849.525	-0.02387
			850.008	0.00902	850.008	-0.02409
			850.49	0.0087	850.49	-0.02434
			850.972	0.00829	850.972	-0.0246
			851.454	0.00782	851.454	-0.02488
			851.936	0.00735	851.936	-0.02515
			852.418	0.00694	852.418	-0.02543
			852.9	0.00663	852.9	-0.0257
			853.382	0.00648	853.382	-0.02598
			853.865	0.0065	853.865	-0.02627
			854.347	0.00665	854.347	-0.02658
			854.829	0.00686	854.829	-0.02691
			855.311	0.00705	855.311	-0.02727
			855.793	0.00715	855.793	-0.02767
			856.275	0.0071	856.275	-0.02814
			856.757	0.00688	856.757	-0.02866
			857.24	0.00652	857.24	-0.02925
			857.722	0.00605	857.722	-0.02991
			858.204	0.00552	858.204	-0.03061
			858.686	0.005	858.686	-0.03137
			859.168	0.00452	859.168	-0.03217
			859.65	0.0041	859.65	-0.03304
			860.132	0.00376	860.132	-0.03398
			860.615	0.00348	860.615	-0.035
			861.097	0.00325	861.097	-0.03609
			861.579	0.00302	861.579	-0.03724
			862.061	0.00274	862.061	-0.03844
			862.543	0.00239	862.543	-0.03969
			863.025	0.00191	863.025	-0.04103
			863.507	0.00129	863.507	-0.04249
			863.99	0.000525625	863.99	-0.04412
			864.472	-0.000359985	864.472	-0.04593
			864.954	-0.00134	864.954	-0.04792
			865.436	-0.0024	865.436	-0.05006
			865.918	-0.00351	865.918	-0.0523
			866.4	-0.00466	866.4	-0.05463
			866.882	-0.00587	866.882	-0.05707
			867.364	-0.00715	867.364	-0.05968
			867.847	-0.00852	867.847	-0.06253
			868.329	-0.01002	868.329	-0.06574
			868.811	-0.0117	868.811	-0.06937
			869.293	-0.01362	869.293	-0.07347
			869.775	-0.01585	869.775	-0.07805
			870.257	-0.01847	870.257	-0.08314
			870.739	-0.02157	870.739	-0.08877
			871.222	-0.0252	871.222	-0.09499
			871.704	-0.02943	871.704	-0.10191
			872.186	-0.03429	872.186	-0.10963
			872.668	-0.03982	872.668	-0.11829
			873.15	-0.04607	873.15	-0.12794
			873.632	-0.05309	873.632	-0.13864
			874.114	-0.06098	874.114	-0.15037
			874.596	-0.06979	874.596	-0.16305
			875.079	-0.07953	875.079	-0.17653
			875.561	-0.09012	875.561	-0.19059
			876.043	-0.10134	876.043	-0.20487
			876.525	-0.11284	876.525	-0.21897
			877.007	-0.12418	877.007	-0.23237
			877.489	-0.13485	877.489	-0.24458
			877.971	-0.14435	877.971	-0.25508
			878.454	-0.15224	878.454	-0.26343
			878.936	-0.15814	878.936	-0.26927
			879.418	-0.1618	879.418	-0.27237
			879.9	-0.16309	879.9	-0.27262
			880.382	-0.16208	880.382	-0.27015
			880.864	-0.159	880.864	-0.26524
			881.346	-0.15423	881.346	-0.25838
			881.829	-0.14822	881.829	-0.25009
			882.311	-0.14143	882.311	-0.24089
			882.793	-0.13422	882.793	-0.23116
			883.275	-0.12685	883.275	-0.22119
			883.757	-0.11947	883.757	-0.21114
			884.239	-0.11218	884.239	-0.20111
			884.721	-0.10501	884.721	-0.19116
			885.203	-0.09799	885.203	-0.18139
			885.686	-0.09116	885.686	-0.17185
			886.168	-0.08455	886.168	-0.16265
			886.65	-0.07816	886.65	-0.15383
			887.132	-0.07203	887.132	-0.14545
			887.614	-0.06617	887.614	-0.13754
			888.096	-0.06061	888.096	-0.13011
			888.578	-0.05539	888.578	-0.1232
			889.061	-0.05055	889.061	-0.11682
			889.543	-0.04613	889.543	-0.11101
			890.025	-0.04214	890.025	-0.10576
			890.507	-0.03856	890.507	-0.10108
			890.989	-0.03535	890.989	-0.09692
			891.471	-0.03246	891.471	-0.09323
			891.953	-0.02982	891.953	-0.08992
			892.436	-0.02738	892.436	-0.0869
			892.918	-0.02511	892.918	-0.08409
			893.4	-0.023	893.4	-0.08144
			893.882	-0.02106	893.882	-0.07892
			894.364	-0.01929	894.364	-0.07653
			894.846	-0.01771	894.846	-0.07431
			895.328	-0.01631	895.328	-0.07228
			895.811	-0.01509	895.811	-0.07049
			896.293	-0.01401	896.293	-0.06892
			896.775	-0.01306	896.775	-0.06758
			897.257	-0.0122	897.257	-0.06644
			897.739	-0.01141	897.739	-0.06544
			898.221	-0.01069	898.221	-0.06455
			898.703	-0.01003	898.703	-0.06375
			899.186	-0.00941	899.186	-0.06302
			899.668	-0.00885	899.668	-0.06237
			900.15	-0.00835	900.15	-0.06179
			900.632	-0.0079	900.632	-0.0613
			901.114	-0.00751	901.114	-0.06089
			901.596	-0.00716	901.596	-0.06056
			902.078	-0.00684	902.078	-0.06031
			902.56	-0.00652	902.56	-0.06009
			903.043	-0.00617	903.043	-0.0599
			903.525	-0.00576	903.525	-0.0597
			904.007	-0.00529	904.007	-0.05946
			904.489	-0.00476	904.489	-0.05918
			904.971	-0.0042	904.971	-0.05886
			905.453	-0.00364	905.453	-0.05853
			905.935	-0.00313	905.935	-0.05822
			906.418	-0.0027	906.418	-0.05795
			906.9	-0.00236	906.9	-0.05775
			907.382	-0.00212	907.382	-0.05764
			907.864	-0.00196	907.864	-0.05761
			908.346	-0.00185	908.346	-0.05764
			908.828	-0.00179	908.828	-0.05772
			909.31	-0.00174	909.31	-0.05782
			909.793	-0.00172	909.793	-0.05794
			910.275	-0.00171	910.275	-0.05807
			910.757	-0.00169	910.757	-0.0582
			911.239	-0.00167	911.239	-0.05833
			911.721	-0.00163	911.721	-0.05843
			912.203	-0.00156	912.203	-0.05851
			912.685	-0.00146	912.685	-0.05856
			913.168	-0.00137	913.168	-0.0586
			913.65	-0.00128	913.65	-0.05864
			914.132	-0.00124	914.132	-0.0587
			914.614	-0.00126	914.614	-0.05878
			915.096	-0.00133	915.096	-0.05888
			915.578	-0.00145	915.578	-0.05898
			916.06	-0.00159	916.06	-0.05908
			916.542	-0.00172	916.542	-0.05915
			917.024	-0.00181	917.024	-0.05919
			917.507	-0.00185	917.507	-0.05921
			917.989	-0.00182	917.989	-0.05921
			918.471	-0.00171	918.471	-0.05921
			918.953	-0.00154	918.953	-0.05919
			919.435	-0.00131	919.435	-0.05918
			919.917	-0.00107	919.917	-0.05916
			920.399	-0.000835763	920.399	-0.05916
			920.882	-0.000632333	920.882	-0.0592
			921.364	-0.000475942	921.364	-0.05929
			921.846	-0.000366275	921.846	-0.05947
			922.328	-0.000288634	922.328	-0.05972
			922.81	-0.000220584	922.81	-0.06003
			923.292	-0.000143811	923.292	-0.06033
			923.774	-5.53966e-05	923.774	-0.06059
			924.257	2.53814e-05	924.257	-0.06078
			924.739	6.03744e-05	924.739	-0.06091
			925.221	4.17491e-06	925.221	-0.06099
			925.703	-0.000177397	925.703	-0.06109
			926.185	-0.000491663	926.185	-0.06124
			926.667	-0.000910794	926.667	-0.06146
			927.149	-0.00138	927.149	-0.06172
			927.632	-0.00181	927.632	-0.062
			928.114	-0.00216	928.114	-0.06223
			928.596	-0.00236	928.596	-0.06239
			929.078	-0.00242	929.078	-0.06247
			929.56	-0.00234	929.56	-0.06249
			930.042	-0.00218	930.042	-0.06249
			930.524	-0.00197	930.524	-0.06251
			931.006	-0.00174	931.006	-0.06256
			931.489	-0.00153	931.489	-0.06263
			931.971	-0.00133	931.971	-0.06272
			932.453	-0.00117	932.453	-0.06279
			932.935	-0.00103	932.935	-0.06285
			933.417	-0.000942535	933.417	-0.0629
			933.899	-0.000892872	933.899	-0.06296
			934.381	-0.000882423	934.381	-0.06306
			934.864	-0.000899552	934.864	-0.0632
			935.346	-0.000925739	935.346	-0.06338
			935.828	-0.000943857	935.828	-0.06357
			936.31	-0.000945113	936.31	-0.06375
			936.792	-0.000934269	936.792	-0.06388
			937.274	-0.000929177	937.274	-0.06397
			937.756	-0.00095447	937.756	-0.06402
			938.239	-0.00103	938.239	-0.06406
			938.721	-0.00117	938.721	-0.06412
			939.203	-0.00135	939.203	-0.06421
			939.685	-0.00156	939.685	-0.06435
			940.167	-0.00176	940.167	-0.06452
			940.649	-0.00193	940.649	-0.06473
			941.131	-0.00205	941.131	-0.06495
			941.614	-0.00211	941.614	-0.06516
			942.096	-0.00214	942.096	-0.06535
			942.578	-0.00215	942.578	-0.06552
			943.06	-0.00216	943.06	-0.06564
			943.542	-0.00218	943.542	-0.06575
			944.024	-0.00223	944.024	-0.06584
			944.506	-0.0023	944.506	-0.06594
			944.989	-0.00239	944.989	-0.06607
			945.471	-0.00249	945.471	-0.06626
			945.953	-0.00259	945.953	-0.0665
			946.435	-0.00268	946.435	-0.06679
			946.917	-0.00274	946.917	-0.0671
			947.399	-0.00278	947.399	-0.0674
			947.881	-0.00278	947.881	-0.06765
			948.364	-0.00275	948.364	-0.06782
			948.846	-0.00271	948.846	-0.06792
			949.328	-0.00266	949.328	-0.06795
			949.81	-0.00262	949.81	-0.06793
			950.292	-0.0026	950.292	-0.06791
			950.774	-0.00262	950.774	-0.06792
			951.256	-0.00267	951.256	-0.06797
			951.738	-0.00277	951.738	-0.0681
			952.221	-0.00292	952.221	-0.06831
			952.703	-0.00311	952.703	-0.06859
			953.185	-0.00333	953.185	-0.06894
			953.667	-0.00357	953.667	-0.06934
			954.149	-0.00381	954.149	-0.06976
			954.631	-0.00404	954.631	-0.07018
			955.113	-0.00425	955.113	-0.07057
			955.596	-0.00442	955.596	-0.07089
			956.078	-0.00456	956.078	-0.07112
			956.56	-0.00465	956.56	-0.07126
			957.042	-0.00472	957.042	-0.0713
			957.524	-0.00476	957.524	-0.07126
			958.006	-0.00479	958.006	-0.07117
			958.488	-0.00479	958.488	-0.07106
			958.971	-0.00478	958.971	-0.07096
			959.453	-0.00475	959.453	-0.0709
			959.935	-0.00473	959.935	-0.0709
			960.417	-0.00471	960.417	-0.07095
			960.899	-0.0047	960.899	-0.07105
			961.381	-0.00472	961.381	-0.07119
			961.863	-0.00475	961.863	-0.07136
			962.345	-0.00481	962.345	-0.07155
			962.828	-0.00487	962.828	-0.07174
			963.31	-0.00492	963.31	-0.07192
			963.792	-0.00497	963.792	-0.0721
			964.274	-0.005	964.274	-0.07225
			964.756	-0.00501	964.756	-0.07239
			965.238	-0.005	965.238	-0.0725
			965.72	-0.00497	965.72	-0.07258
			966.202	-0.00494	966.202	-0.07265
			966.685	-0.0049	966.685	-0.07272
			967.167	-0.00488	967.167	-0.07281
			967.649	-0.00487	967.649	-0.07292
			968.131	-0.0049	968.131	-0.07306
			968.613	-0.00495	968.613	-0.07319
			969.095	-0.00502	969.095	-0.0733
			969.577	-0.00511	969.577	-0.07336
			970.06	-0.00519	970.06	-0.07335
			970.542	-0.00525	970.542	-0.0733
			971.024	-0.0053	971.024	-0.07324
			971.506	-0.00534	971.506	-0.07321
			971.988	-0.0054	971.988	-0.07328
			972.47	-0.0055	972.47	-0.07347
			972.952	-0.00565	972.952	-0.07379
			973.435	-0.00586	973.435	-0.07422
			973.917	-0.00613	973.917	-0.0747
			974.399	-0.00642	974.399	-0.07519
			974.881	-0.0067	974.881	-0.07564
			975.363	-0.00694	975.363	-0.07602
			975.845	-0.00712	975.845	-0.07633
			976.327	-0.00722	976.327	-0.07657
			976.809	-0.00726	976.809	-0.07677
			977.292	-0.00728	977.292	-0.07695
			977.774	-0.00729	977.774	-0.07712
			978.256	-0.00734	978.256	-0.07729
			978.738	-0.00743	978.738	-0.07748
			979.22	-0.00757	979.22	-0.07769
			979.702	-0.00776	979.702	-0.07789
			980.184	-0.00797	980.184	-0.07809
			980.667	-0.0082	980.667	-0.07828
			981.149	-0.00843	981.149	-0.07845
			981.631	-0.00866	981.631	-0.0786
			982.113	-0.00888	982.113	-0.07874
			982.595	-0.0091	982.595	-0.07888
			983.077	-0.0093	983.077	-0.07903
			983.559	-0.00949	983.559	-0.07921
			984.042	-0.00966	984.042	-0.07939
			984.524	-0.00978	984.524	-0.07957
			985.006	-0.00987	985.006	-0.0797
			985.488	-0.0099	985.488	-0.07978
			985.97	-0.0099	985.97	-0.07981
			986.452	-0.00988	986.452	-0.07979
			986.934	-0.00986	986.934	-0.07979
			987.417	-0.00988	987.417	-0.07984
			987.899	-0.00994	987.899	-0.07998
			988.381	-0.01008	988.381	-0.08024
			988.863	-0.01027	988.863	-0.08061
			989.345	-0.01053	989.345	-0.08106
			989.827	-0.01083	989.827	-0.08156
			990.309	-0.01115	990.309	-0.08205
			990.792	-0.01148	990.792	-0.08251
			991.274	-0.01178	991.274	-0.0829
			991.756	-0.01205	991.756	-0.08324
			992.238	-0.01227	992.238	-0.08353
			992.72	-0.01243	992.72	-0.08379
			993.202	-0.01256	993.202	-0.08404
			993.684	-0.01265	993.684	-0.08428
			994.166	-0.01272	994.166	-0.08454
			994.649	-0.01279	994.649	-0.0848
			995.131	-0.01286	995.131	-0.08508
			995.613	-0.01295	995.613	-0.08538
			996.095	-0.01305	996.095	-0.08569
			996.577	-0.01316	996.577	-0.08603
			997.059	-0.01328	997.059	-0.08638
			997.541	-0.01341	997.541	-0.08674
			998.024	-0.01357	998.024	-0.08709
			998.506	-0.01376	998.506	-0.08743
			998.988	-0.01399	998.988	-0.08775
			999.47	-0.01424	999.47	-0.08803
			999.952	-0.01453	999.952	-0.08829
			1000.43	-0.01485	1000.43	-0.08854
			1000.92	-0.01518	1000.92	-0.08883
			1001.4	-0.01553	1001.4	-0.08918
			1001.88	-0.0159	1001.88	-0.08961
			1002.36	-0.01628	1002.36	-0.09014
			1002.85	-0.01668	1002.85	-0.09076
			1003.33	-0.0171	1003.33	-0.09145
			1003.81	-0.01754	1003.81	-0.09219
			1004.29	-0.01798	1004.29	-0.09293
			1004.77	-0.01842	1004.77	-0.09364
			1005.26	-0.01886	1005.26	-0.09432
			1005.74	-0.01929	1005.74	-0.09496
			1006.22	-0.01973	1006.22	-0.09556
			1006.7	-0.02016	1006.7	-0.09615
			1007.18	-0.02061	1007.18	-0.09674
			1007.67	-0.02107	1007.67	-0.09737
			1008.15	-0.02154	1008.15	-0.09805
			1008.63	-0.02204	1008.63	-0.09882
			1009.11	-0.02256	1009.11	-0.09969
			1009.6	-0.02311	1009.6	-0.10067
			1010.08	-0.02368	1010.08	-0.10174
			1010.56	-0.02428	1010.56	-0.10287
			1011.04	-0.02488	1011.04	-0.10401
			1011.52	-0.02548	1011.52	-0.10513
			1012.01	-0.02606	1012.01	-0.10619
			1012.49	-0.02663	1012.49	-0.10718
			1012.97	-0.02721	1012.97	-0.10814
			1013.45	-0.02782	1013.45	-0.10908
			1013.93	-0.02848	1013.93	-0.11006
			1014.42	-0.02921	1014.42	-0.11107
			1014.9	-0.03003	1014.9	-0.11214
			1015.38	-0.03092	1015.38	-0.11325
			1015.86	-0.03187	1015.86	-0.1144
			1016.35	-0.03285	1016.35	-0.1156
			1016.83	-0.03387	1016.83	-0.11686
			1017.31	-0.0349	1017.31	-0.11824
			1017.79	-0.03596	1017.79	-0.11978
			1018.27	-0.03704	1018.27	-0.12152
			1018.75	-0.03816	1018.75	-0.12345
			1019.24	-0.03932	1019.24	-0.12557
			1019.72	-0.04053	1019.72	-0.12784
			1020.2	-0.04178	1020.2	-0.13022
			1020.68	-0.0431	1020.68	-0.13271
			1021.17	-0.0445	1021.17	-0.13531
			1021.65	-0.04602	1021.65	-0.13805
			1022.13	-0.04768	1022.13	-0.14093
			1022.61	-0.0495	1022.61	-0.14397
			1023.1	-0.05149	1023.1	-0.14719
			1023.58	-0.05367	1023.58	-0.15056
			1024.06	-0.05604	1024.06	-0.15409
			1024.54	-0.05861	1024.54	-0.15782
			1025.02	-0.06137	1025.02	-0.16179
			1025.51	-0.06436	1025.51	-0.16605
			1025.99	-0.06758	1025.99	-0.17066
			1026.47	-0.07103	1026.47	-0.17566
			1026.95	-0.07473	1026.95	-0.18107
			1027.43	-0.07867	1027.43	-0.1869
			1027.92	-0.08286	1027.92	-0.19312
			1028.4	-0.0873	1028.4	-0.19973
			1028.88	-0.09199	1028.88	-0.20673
			1029.36	-0.09695	1029.36	-0.21412
			1029.85	-0.10215	1029.85	-0.2219
			1030.33	-0.10757	1030.33	-0.23007
			1030.81	-0.11318	1030.81	-0.23864
			1031.29	-0.11897	1031.29	-0.24763
			1031.77	-0.12497	1031.77	-0.25711
			1032.26	-0.13125	1032.26	-0.26715
			1032.74	-0.1379	1032.74	-0.27788
			1033.22	-0.14505	1033.22	-0.28939
			1033.7	-0.1528	1033.7	-0.30176
			1034.18	-0.16125	1034.18	-0.31502
			1034.67	-0.17045	1034.67	-0.32917
			1035.15	-0.18043	1035.15	-0.34418
			1035.63	-0.19122	1035.63	-0.36006
			1036.11	-0.20284	1036.11	-0.37683
			1036.59	-0.21531	1036.59	-0.39448
			1037.08	-0.22861	1037.08	-0.41301
			1037.56	-0.2427	1037.56	-0.43231
			1038.04	-0.25744	1038.04	-0.45222
			1038.52	-0.2727	1038.52	-0.47248
			1039.01	-0.28829	1039.01	-0.49286
			1039.49	-0.30409	1039.49	-0.51317
			1039.97	-0.32	1039.97	-0.53328
			1040.45	-0.33593	1040.45	-0.55306
			1040.93	-0.35174	1040.93	-0.57234
			1041.42	-0.36716	1041.42	-0.59082
			1041.9	-0.38184	1041.9	-0.60807
			1042.38	-0.39535	1042.38	-0.62362
			1042.86	-0.40731	1042.86	-0.63709
			1043.34	-0.41749	1043.34	-0.64825
			1043.83	-0.42578	1043.83	-0.65703
			1044.31	-0.43216	1044.31	-0.66345
			1044.79	-0.43654	1044.79	-0.66742
			1045.27	-0.43876	1045.27	-0.66874
			1045.76	-0.43855	1045.76	-0.66708
			1046.24	-0.43569	1046.24	-0.66217
			1046.72	-0.43012	1046.72	-0.65395
			1047.2	-0.42204	1047.2	-0.64264
			1047.68	-0.41181	1047.68	-0.62873
			1048.17	-0.39989	1048.17	-0.61278
			1048.65	-0.38666	1048.65	-0.59525
			1049.13	-0.37241	1049.13	-0.5765
			1049.61	-0.35733	1049.61	-0.55672
			1050.09	-0.3416	1050.09	-0.5361
			1050.58	-0.32542	1050.58	-0.51484
			1051.06	-0.30906	1051.06	-0.49324
			1051.54	-0.29277	1051.54	-0.4716
			1052.02	-0.27677	1052.02	-0.45021
			1052.51	-0.2612	1052.51	-0.42926
			1052.99	-0.24614	1052.99	-0.40885
			1053.47	-0.23163	1053.47	-0.38905
			1053.95	-0.21769	1053.95	-0.36987
			1054.43	-0.20438	1054.43	-0.35138
			1054.92	-0.19177	1054.92	-0.33366
			1055.4	-0.17989	1055.4	-0.31681
			1055.88	-0.16879	1055.88	-0.30093
			1056.36	-0.15846	1056.36	-0.28607
			1056.84	-0.14887	1056.84	-0.27226
			1057.33	-0.14	1057.33	-0.2595
			1057.81	-0.13183	1057.81	-0.24779
			1058.29	-0.12439	1058.29	-0.23712
			1058.77	-0.1177	1058.77	-0.2275
			1059.26	-0.11178	1059.26	-0.21889
			1059.74	-0.10661	1059.74	-0.21127
			1060.22	-0.10215	1060.22	-0.20455
			1060.7	-0.09833	1060.7	-0.19866
			1061.18	-0.09505	1061.18	-0.1935
			1061.67	-0.09221	1061.67	-0.18897
			1062.15	-0.08974	1062.15	-0.18503
			1062.63	-0.08757	1062.63	-0.18161
			1063.11	-0.08568	1063.11	-0.17869
			1063.59	-0.08406	1063.59	-0.17625
			1064.08	-0.0827	1064.08	-0.17427
			1064.56	-0.08162	1064.56	-0.17274
			1065.04	-0.0808	1065.04	-0.17162
			1065.52	-0.08026	1065.52	-0.1709
			1066.01	-0.08	1066.01	-0.17054
			1066.49	-0.08	1066.49	-0.17055
			1066.97	-0.08025	1066.97	-0.17091
			1067.45	-0.08072	1067.45	-0.1716
			1067.93	-0.08138	1067.93	-0.17259
			1068.42	-0.08218	1068.42	-0.17383
			1068.9	-0.08308	1068.9	-0.17528
			1069.38	-0.08409	1069.38	-0.17689
			1069.86	-0.08519	1069.86	-0.17865
			1070.34	-0.08643	1070.34	-0.18058
			1070.83	-0.08786	1070.83	-0.18273
			1071.31	-0.08952	1071.31	-0.18516
			1071.79	-0.09143	1071.79	-0.1879
			1072.27	-0.09359	1072.27	-0.19095
			1072.76	-0.09596	1072.76	-0.19428
			1073.24	-0.09849	1073.24	-0.19782
			1073.72	-0.10115	1073.72	-0.20153
			1074.2	-0.1039	1074.2	-0.20537
			1074.68	-0.10674	1074.68	-0.20935
			1075.17	-0.10966	1075.17	-0.2135
			1075.65	-0.11268	1075.65	-0.21787
			1076.13	-0.1158	1076.13	-0.22246
			1076.61	-0.11901	1076.61	-0.22728
			1077.09	-0.1223	1077.09	-0.23227
			1077.58	-0.12567	1077.58	-0.23739
			1078.06	-0.12914	1078.06	-0.2426
			1078.54	-0.13273	1078.54	-0.24787
			1079.02	-0.13646	1079.02	-0.25321
			1079.51	-0.14035	1079.51	-0.25862
			1079.99	-0.14438	1079.99	-0.26409
			1080.47	-0.1485	1080.47	-0.26957
			1080.95	-0.15263	1080.95	-0.27503
			1081.43	-0.15671	1081.43	-0.28041
			1081.91	-0.16072	1081.91	-0.28567
			1082.4	-0.16463	1082.4	-0.29081
			1082.88	-0.16846	1082.88	-0.2958
			1083.36	-0.17217	1083.36	-0.3006
			1083.84	-0.17574	1083.84	-0.30513
			1084.33	-0.1791	1084.33	-0.3093
			1084.81	-0.18217	1084.81	-0.31299
			1085.29	-0.18487	1085.29	-0.31612
			1085.77	-0.18716	1085.77	-0.31865
			1086.26	-0.18901	1086.26	-0.32057
			1086.74	-0.1904	1086.74	-0.32187
			1087.22	-0.19128	1087.22	-0.32249
			1087.7	-0.19159	1087.7	-0.32237
			1088.18	-0.19127	1088.18	-0.32141
			1088.66	-0.19026	1088.66	-0.31953
			1089.15	-0.18857	1089.15	-0.31674
			1089.63	-0.18627	1089.63	-0.3131
			1090.11	-0.18344	1090.11	-0.30874
			1090.59	-0.18017	1090.59	-0.30379
			1091.08	-0.17651	1091.08	-0.29833
			1091.56	-0.17249	1091.56	-0.29241
			1092.04	-0.16808	1092.04	-0.28602
			1092.52	-0.16331	1092.52	-0.27918
			1093.01	-0.15823	1093.01	-0.27192
			1093.49	-0.15291	1093.49	-0.26434
			1093.97	-0.14747	1093.97	-0.25657
			1094.45	-0.142	1094.45	-0.2487
			1094.93	-0.13655	1094.93	-0.24082
			1095.41	-0.13112	1095.41	-0.23296
			1095.9	-0.12571	1095.9	-0.22513
			1096.38	-0.12031	1096.38	-0.21734
			1096.86	-0.11496	1096.86	-0.20964
			1097.34	-0.10971	1097.34	-0.20212
			1097.83	-0.10464	1097.83	-0.19485
			1098.31	-0.09981	1098.31	-0.18792
			1098.79	-0.09526	1098.79	-0.18134
			1099.27	-0.09097	1099.27	-0.1751
			1099.76	-0.0869	1099.76	-0.16913
			1100.24	-0.08302	1100.24	-0.16338
			1100.72	-0.0793	1100.72	-0.15781
			1101.2	-0.07573	1101.2	-0.15243
			1101.68	-0.07234	1101.68	-0.14728
			1102.16	-0.06915	1102.16	-0.14242
			1102.65	-0.06618	1102.65	-0.13791
			1103.13	-0.06343	1103.13	-0.13377
			1103.61	-0.06088	1103.61	-0.13002
			1104.09	-0.05848	1104.09	-0.12662
			1104.58	-0.05622	1104.58	-0.12352
			1105.06	-0.05408	1105.06	-0.12068
			1105.54	-0.05207	1105.54	-0.11803
			1106.02	-0.0502	1106.02	-0.11554
			1106.5	-0.04848	1106.5	-0.11318
			1106.99	-0.0469	1106.99	-0.11093
			1107.47	-0.04547	1107.47	-0.10876
			1107.95	-0.04415	1107.95	-0.10667
			1108.43	-0.04291	1108.43	-0.10468
			1108.91	-0.04174	1108.91	-0.10279
			1109.4	-0.04063	1109.4	-0.10103
			1109.88	-0.0396	1109.88	-0.09942
			1110.36	-0.03864	1110.36	-0.09796
			1110.84	-0.03776	1110.84	-0.09665
			1111.33	-0.03696	1111.33	-0.09548
			1111.81	-0.03623	1111.81	-0.0944
			1112.29	-0.03555	1112.29	-0.0934
			1112.77	-0.03492	1112.77	-0.09245
			1113.25	-0.03434	1113.25	-0.09155
			1113.74	-0.03381	1113.74	-0.09069
			1114.22	-0.03333	1114.22	-0.08987
			1114.7	-0.0329	1114.7	-0.08911
			1115.18	-0.03252	1115.18	-0.0884
			1115.66	-0.03215	1115.66	-0.08772
			1116.15	-0.03177	1116.15	-0.08706
			1116.63	-0.03137	1116.63	-0.08641
			1117.11	-0.03095	1117.11	-0.08578
			1117.59	-0.03053	1117.59	-0.08517
			1118.08	-0.03014	1118.08	-0.0846
			1118.56	-0.0298	1118.56	-0.08408
			1119.04	-0.02952	1119.04	-0.08364
			1119.52	-0.02929	1119.52	-0.08328
			1120	-0.02909	1120	-0.08298
			1120.49	-0.0289	1120.49	-0.08276
			1120.97	-0.02869	1120.97	-0.08257
			1121.45	-0.02846	1121.45	-0.08242
			1121.93	-0.02822	1121.93	-0.08227
			1122.41	-0.028	1122.41	-0.0821
			1122.9	-0.02783	1122.9	-0.08189
			1123.38	-0.02771	1123.38	-0.08161
			1123.86	-0.02764	1123.86	-0.08127
			1124.34	-0.0276	1124.34	-0.08087
			1124.83	-0.02757	1124.83	-0.08043
			1125.31	-0.02753	1125.31	-0.07997
			1125.79	-0.02749	1125.79	-0.07954
			1126.27	-0.02745	1126.27	-0.07917
			1126.75	-0.02742	1126.75	-0.07885
			1127.24	-0.02742	1127.24	-0.0786
			1127.72	-0.02744	1127.72	-0.0784
			1128.2	-0.02746	1128.2	-0.07824
			1128.68	-0.02748	1128.68	-0.07808
			1129.16	-0.02745	1129.16	-0.07791
			1129.65	-0.02738	1129.65	-0.07772
			1130.13	-0.02726	1130.13	-0.07748
			1130.61	-0.0271	1130.61	-0.0772
			1131.09	-0.0269	1131.09	-0.07685
			1131.58	-0.02669	1131.58	-0.07645
			1132.06	-0.02645	1132.06	-0.07598
			1132.54	-0.02618	1132.54	-0.07545
			1133.02	-0.02588	1133.02	-0.07488
			1133.5	-0.02555	1133.5	-0.07429
			1133.99	-0.02519	1133.99	-0.07369
			1134.47	-0.02484	1134.47	-0.0731
			1134.95	-0.02452	1134.95	-0.07255
			1135.43	-0.02425	1135.43	-0.07206
			1135.91	-0.02403	1135.91	-0.07163
			1136.4	-0.02385	1136.4	-0.07125
			1136.88	-0.02369	1136.88	-0.07091
			1137.36	-0.02351	1137.36	-0.07057
			1137.84	-0.02329	1137.84	-0.07021
			1138.33	-0.02302	1138.33	-0.06979
			1138.81	-0.0227	1138.81	-0.06931
			1139.29	-0.02236	1139.29	-0.06876
			1139.77	-0.02204	1139.77	-0.06817
			1140.25	-0.02176	1140.25	-0.06759
			1140.74	-0.02154	1140.74	-0.06704
			1141.22	-0.02139	1141.22	-0.06656
			1141.7	-0.02128	1141.7	-0.06615
			1142.18	-0.02121	1142.18	-0.0658
			1142.66	-0.02116	1142.66	-0.0655
			1143.15	-0.0211	1143.15	-0.06521
			1143.63	-0.02104	1143.63	-0.06494
			1144.11	-0.02096	1144.11	-0.06468
			1144.59	-0.02087	1144.59	-0.06445
			1145.08	-0.02077	1145.08	-0.06425
			1145.56	-0.02067	1145.56	-0.0641
			1146.04	-0.02057	1146.04	-0.06397
			1146.52	-0.02046	1146.52	-0.06385
			1147	-0.02035	1147	-0.06371
			1147.49	-0.02024	1147.49	-0.06353
			1147.97	-0.02013	1147.97	-0.06332
			1148.45	-0.02005	1148.45	-0.06309
			1148.93	-0.02	1148.93	-0.06286
			1149.41	-0.01999	1149.41	-0.06267
			1149.9	-0.02003	1149.9	-0.06252
			1150.38	-0.02013	1150.38	-0.06242
			1150.86	-0.02026	1150.86	-0.06236
			1151.34	-0.02041	1151.34	-0.06231
			1151.83	-0.02057	1151.83	-0.06227
			1152.31	-0.02072	1152.31	-0.06221
			1152.79	-0.02082	1152.79	-0.06213
			1153.27	-0.02088	1153.27	-0.06203
			1153.75	-0.02087	1153.75	-0.06189
			1154.24	-0.02082	1154.24	-0.06171
			1154.72	-0.02072	1154.72	-0.06149
			1155.2	-0.02059	1155.2	-0.06121
			1155.68	-0.02046	1155.68	-0.06088
			1156.16	-0.02035	1156.16	-0.06052
			1156.65	-0.02029	1156.65	-0.06016
			1157.13	-0.02028	1157.13	-0.05982
			1157.61	-0.02033	1157.61	-0.05953
			1158.09	-0.02043	1158.09	-0.05928
			1158.58	-0.02057	1158.58	-0.05907
			1159.06	-0.0207	1159.06	-0.05888
			1159.54	-0.0208	1159.54	-0.05866
			1160.02	-0.02083	1160.02	-0.05841
			1160.5	-0.0208	1160.5	-0.05809
			1160.99	-0.02069	1160.99	-0.05771
			1161.47	-0.02052	1161.47	-0.05728
			1161.95	-0.02031	1161.95	-0.05681
			1162.43	-0.0201	1162.43	-0.05634
			1162.91	-0.01991	1162.91	-0.05589
			1163.4	-0.01975	1163.4	-0.05548
			1163.88	-0.01963	1163.88	-0.05512
			1164.36	-0.01955	1164.36	-0.0548
			1164.84	-0.01948	1164.84	-0.05451
			1165.33	-0.01944	1165.33	-0.05424
			1165.81	-0.0194	1165.81	-0.05398
			1166.29	-0.01937	1166.29	-0.05373
			1166.77	-0.01934	1166.77	-0.05349
			1167.25	-0.0193	1167.25	-0.05326
			1167.74	-0.01924	1167.74	-0.05303
			1168.22	-0.01915	1168.22	-0.05278
			1168.7	-0.01902	1168.7	-0.05249
			1169.18	-0.01884	1169.18	-0.05215
			1169.66	-0.01863	1169.66	-0.05173
			1170.15	-0.01841	1170.15	-0.05125
			1170.63	-0.0182	1170.63	-0.05073
			1171.11	-0.01805	1171.11	-0.0502
			1171.59	-0.01797	1171.59	-0.04971
			1172.08	-0.01797	1172.08	-0.04931
			1172.56	-0.01805	1172.56	-0.04901
			1173.04	-0.01817	1173.04	-0.04881
			1173.52	-0.0183	1173.52	-0.04869
			1174	-0.0184	1174	-0.04861
			1174.49	-0.01847	1174.49	-0.04852
			1174.97	-0.01848	1174.97	-0.04841
			1175.45	-0.01845	1175.45	-0.04825
			1175.93	-0.01839	1175.93	-0.04806
			1176.41	-0.01832	1176.41	-0.04786
			1176.9	-0.01826	1176.9	-0.04765
			1177.38	-0.01822	1177.38	-0.04745
			1177.86	-0.01821	1177.86	-0.04726
			1178.34	-0.01821	1178.34	-0.04709
			1178.83	-0.01823	1178.83	-0.04691
			1179.31	-0.01826	1179.31	-0.04672
			1179.79	-0.01829	1179.79	-0.04652
			1180.27	-0.01832	1180.27	-0.04631
			1180.75	-0.01836	1180.75	-0.04609
			1181.24	-0.0184	1181.24	-0.04586
			1181.72	-0.01844	1181.72	-0.04563
			1182.2	-0.01847	1182.2	-0.04541
			1182.68	-0.0185	1182.68	-0.04521
			1183.16	-0.01852	1183.16	-0.04502
			1183.65	-0.01852	1183.65	-0.04485
			1184.13	-0.01849	1184.13	-0.04467
			1184.61	-0.01843	1184.61	-0.04448
			1185.09	-0.01834	1185.09	-0.04425
			1185.58	-0.0182	1185.58	-0.04397
			1186.06	-0.01804	1186.06	-0.04365
			1186.54	-0.01785	1186.54	-0.0433
			1187.02	-0.01765	1187.02	-0.04294
			1187.5	-0.01746	1187.5	-0.04259
			1187.98	-0.01728	1187.98	-0.04228
			1188.47	-0.01713	1188.47	-0.04199
			1188.95	-0.01702	1188.95	-0.04172
			1189.43	-0.01694	1189.43	-0.04145
			1189.91	-0.0169	1189.91	-0.04115
			1190.4	-0.01688	1190.4	-0.04082
			1190.88	-0.01688	1190.88	-0.04045
			1191.36	-0.01688	1191.36	-0.04006
			1191.84	-0.01688	1191.84	-0.03967
			1192.33	-0.01686	1192.33	-0.0393
			1192.81	-0.01683	1192.81	-0.03896
			1193.29	-0.01677	1193.29	-0.03867
			1193.77	-0.0167	1193.77	-0.0384
			1194.25	-0.01661	1194.25	-0.03816
			1194.73	-0.01651	1194.73	-0.03793
			1195.22	-0.01641	1195.22	-0.0377
			1195.7	-0.0163	1195.7	-0.03746
			1196.18	-0.01619	1196.18	-0.0372
			1196.66	-0.01608	1196.66	-0.0369
			1197.15	-0.01597	1197.15	-0.03657
			1197.63	-0.01587	1197.63	-0.0362
			1198.11	-0.01579	1198.11	-0.03582
			1198.59	-0.01574	1198.59	-0.03544
			1199.08	-0.01571	1199.08	-0.03509
			1199.56	-0.01572	1199.56	-0.0348
			1200.04	-0.01575	1200.04	-0.03458
			1200.52	-0.0158	1200.52	-0.03441
			1201	-0.01585	1201	-0.03427
			1201.48	-0.01589	1201.48	-0.03416
			1201.97	-0.01591	1201.97	-0.03405
			1202.45	-0.01593	1202.45	-0.03393
			1202.93	-0.01594	1202.93	-0.0338
			1203.41	-0.01595	1203.41	-0.03367
			1203.9	-0.01597	1203.9	-0.03354
			1204.38	-0.016	1204.38	-0.03343
			1204.86	-0.01603	1204.86	-0.03332
			1205.34	-0.01606	1205.34	-0.03322
			1205.83	-0.0161	1205.83	-0.03312
			1206.31	-0.01614	1206.31	-0.03301
			1206.79	-0.01619	1206.79	-0.03291
			1207.27	-0.01625	1207.27	-0.0328
			1207.75	-0.01631	1207.75	-0.03269
			1208.23	-0.01636	1208.23	-0.03256
			1208.72	-0.0164	1208.72	-0.0324
			1209.2	-0.01643	1209.2	-0.03221
			1209.68	-0.01643	1209.68	-0.03197
			1210.16	-0.01643	1210.16	-0.03169
			1210.65	-0.01643	1210.65	-0.0314
			1211.13	-0.01644	1211.13	-0.0311
			1211.61	-0.01647	1211.61	-0.03083
			1212.09	-0.01651	1212.09	-0.03059
			1212.57	-0.01655	1212.57	-0.03038
			1213.06	-0.01659	1213.06	-0.03019
			1213.54	-0.01659	1213.54	-0.03
			1214.02	-0.01657	1214.02	-0.0298
			1214.5	-0.01652	1214.5	-0.02957
			1214.98	-0.01645	1214.98	-0.0293
			1215.47	-0.01637	1215.47	-0.02899
			1215.95	-0.01627	1215.95	-0.02863
			1216.43	-0.01617	1216.43	-0.02825
			1216.91	-0.01604	1216.91	-0.02785
			1217.4	-0.01589	1217.4	-0.02746
			1217.88	-0.01573	1217.88	-0.0271
			1218.36	-0.01556	1218.36	-0.02677
			1218.84	-0.01542	1218.84	-0.02649
			1219.32	-0.01532	1219.32	-0.02627
			1219.81	-0.01528	1219.81	-0.02607
			1220.29	-0.01529	1220.29	-0.0259
			1220.77	-0.01535	1220.77	-0.02572
			1221.25	-0.01542	1221.25	-0.02553
			1221.73	-0.0155	1221.73	-0.02532
			1222.22	-0.01554	1222.22	-0.02509
			1222.7	-0.01555	1222.7	-0.02484
			1223.18	-0.01554	1223.18	-0.02458
			1223.66	-0.01551	1223.66	-0.02432
			1224.15	-0.01547	1224.15	-0.02405
			1224.63	-0.01544	1224.63	-0.02377
			1225.11	-0.01541	1225.11	-0.02349
			1225.59	-0.01537	1225.59	-0.02319
			1226.07	-0.01533	1226.07	-0.0229
			1226.56	-0.01527	1226.56	-0.02262
			1227.04	-0.01521	1227.04	-0.02234
			1227.52	-0.01513	1227.52	-0.02208
			1228	-0.01506	1228	-0.02183
			1228.48	-0.01499	1228.48	-0.02158
			1228.97	-0.01493	1228.97	-0.02134
			1229.45	-0.01487	1229.45	-0.02112
			1229.93	-0.01481	1229.93	-0.0209
			1230.41	-0.01474	1230.41	-0.0207
			1230.9	-0.01468	1230.9	-0.02051
			1231.38	-0.01462	1231.38	-0.02031
			1231.86	-0.01457	1231.86	-0.0201
			1232.34	-0.01455	1232.34	-0.01986
			1232.82	-0.01455	1232.82	-0.0196
			1233.31	-0.01458	1233.31	-0.01933
			1233.79	-0.01463	1233.79	-0.01906
			1234.27	-0.0147	1234.27	-0.01881
			1234.75	-0.01477	1234.75	-0.0186
			1235.23	-0.01484	1235.23	-0.01843
			1235.72	-0.01491	1235.72	-0.01828
			1236.2	-0.01497	1236.2	-0.01814
			1236.68	-0.01501	1236.68	-0.01799
			1237.16	-0.01504	1237.16	-0.01782
			1237.65	-0.01506	1237.65	-0.01763
			1238.13	-0.01506	1238.13	-0.01744
			1238.61	-0.01505	1238.61	-0.01724
			1239.09	-0.01505	1239.09	-0.01704
			1239.57	-0.01504	1239.57	-0.01686
			1240.06	-0.01505	1240.06	-0.01668
			1240.54	-0.01508	1240.54	-0.01652
			1241.02	-0.01513	1241.02	-0.01637
			1241.5	-0.01519	1241.5	-0.01623
			1241.98	-0.01528	1241.98	-0.01612
			1242.47	-0.01539	1242.47	-0.01603
			1242.95	-0.01551	1242.95	-0.01596
			1243.43	-0.01563	1243.43	-0.01588
			1243.91	-0.01574	1243.91	-0.01577
			1244.4	-0.01582	1244.4	-0.01563
			1244.88	-0.01585	1244.88	-0.01544
			1245.36	-0.01584	1245.36	-0.01522
			1245.84	-0.01579	1245.84	-0.01497
			1246.32	-0.01572	1246.32	-0.01474
			1246.81	-0.01566	1246.81	-0.01455
			1247.29	-0.01565	1247.29	-0.01443
			1247.77	-0.01571	1247.77	-0.01439
			1248.25	-0.01586	1248.25	-0.01441
			1248.73	-0.01608	1248.73	-0.01448
			1249.22	-0.01635	1249.22	-0.01456
			1249.7	-0.01663	1249.7	-0.01462
			1250.18	-0.01688	1250.18	-0.01464
			1250.66	-0.01707	1250.66	-0.01459
			1251.15	-0.01721	1251.15	-0.01448
			1251.63	-0.01731	1251.63	-0.01431
			1252.11	-0.01738	1252.11	-0.01414
			1252.59	-0.01746	1252.59	-0.01398
			1253.07	-0.01757	1253.07	-0.01387
			1253.56	-0.01771	1253.56	-0.01384
			1254.04	-0.01788	1254.04	-0.01388
			1254.52	-0.01807	1254.52	-0.01398
			1255	-0.01826	1255	-0.0141
			1255.48	-0.01844	1255.48	-0.01422
			1255.97	-0.01859	1255.97	-0.0143
			1256.45	-0.01873	1256.45	-0.01435
			1256.93	-0.01886	1256.93	-0.01435
			1257.41	-0.01899	1257.41	-0.01434
			1257.89	-0.01914	1257.89	-0.01433
			1258.38	-0.01929	1258.38	-0.01434
			1258.86	-0.01948	1258.86	-0.0144
			1259.34	-0.01969	1259.34	-0.01452
			1259.82	-0.01995	1259.82	-0.01471
			1260.31	-0.02025	1260.31	-0.01495
			1260.79	-0.0206	1260.79	-0.01525
			1261.27	-0.02098	1261.27	-0.0156
			1261.75	-0.02139	1261.75	-0.01598
			1262.23	-0.02181	1262.23	-0.01638
			1262.72	-0.02221	1262.72	-0.01679
			1263.2	-0.02258	1263.2	-0.01719
			1263.68	-0.02292	1263.68	-0.01759
			1264.16	-0.02324	1264.16	-0.01797
			1264.64	-0.02356	1264.64	-0.01836
			1265.13	-0.02389	1265.13	-0.01877
			1265.61	-0.02426	1265.61	-0.01919
			1266.09	-0.02465	1266.09	-0.01964
			1266.57	-0.02508	1266.57	-0.02012
			1267.06	-0.02553	1267.06	-0.02061
			1267.54	-0.02598	1267.54	-0.02113
			1268.02	-0.02643	1268.02	-0.02166
			1268.5	-0.02686	1268.5	-0.02219
			1268.98	-0.02728	1268.98	-0.02273
			1269.47	-0.02767	1269.47	-0.02324
			1269.95	-0.02806	1269.95	-0.02372
			1270.43	-0.02843	1270.43	-0.02414
			1270.91	-0.02879	1270.91	-0.02452
			1271.39	-0.02914	1271.39	-0.02484
			1271.88	-0.02948	1271.88	-0.0251
			1272.36	-0.02978	1272.36	-0.0253
			1272.84	-0.03003	1272.84	-0.02542
			1273.32	-0.03022	1273.32	-0.02545
			1273.81	-0.03032	1273.81	-0.02535
			1274.29	-0.03033	1274.29	-0.02511
			1274.77	-0.03025	1274.77	-0.02472
			1275.25	-0.03009	1275.25	-0.0242
			1275.73	-0.02986	1275.73	-0.02357
			1276.22	-0.0296	1276.22	-0.02287
			1276.7	-0.02932	1276.7	-0.02214
			1277.18	-0.02903	1277.18	-0.02138
			1277.66	-0.02875	1277.66	-0.02063
			1278.14	-0.02847	1278.14	-0.01987
			1278.63	-0.02819	1278.63	-0.0191
			1279.11	-0.02791	1279.11	-0.01832
			1279.59	-0.02761	1279.59	-0.01754
			1280.07	-0.0273	1280.07	-0.01675
			1280.56	-0.02695	1280.56	-0.01597
			1281.04	-0.02658	1281.04	-0.01519
			1281.52	-0.02618	1281.52	-0.0144
			1282	-0.02577	1282	-0.01362
			1282.48	-0.02538	1282.48	-0.01285
			1282.97	-0.02501	1282.97	-0.0121
			1283.45	-0.02469	1283.45	-0.01138
			1283.93	-0.02444	1283.93	-0.01072
			1284.41	-0.02425	1284.41	-0.01011
			1284.89	-0.02411	1284.89	-0.00956
			1285.38	-0.02402	1285.38	-0.00905
			1285.86	-0.02396	1285.86	-0.00857
			1286.34	-0.02391	1286.34	-0.00812
			1286.82	-0.02387	1286.82	-0.0077
			1287.31	-0.02384	1287.31	-0.00733
			1287.79	-0.02382	1287.79	-0.00702
			1288.27	-0.0238	1288.27	-0.00679
			1288.75	-0.0238	1288.75	-0.00663
			1289.23	-0.02381	1289.23	-0.00653
			1289.72	-0.02382	1289.72	-0.00647
			1290.2	-0.02384	1290.2	-0.00642
			1290.68	-0.02389	1290.68	-0.00636
			1291.16	-0.02396	1291.16	-0.0063
			1291.64	-0.02408	1291.64	-0.00624
			1292.13	-0.02424	1292.13	-0.0062
			1292.61	-0.02444	1292.61	-0.00618
			1293.09	-0.02465	1293.09	-0.00618
			1293.57	-0.02487	1293.57	-0.00617
			1294.06	-0.02507	1294.06	-0.00616
			1294.54	-0.02524	1294.54	-0.00614
			1295.02	-0.02538	1295.02	-0.00612
			1295.5	-0.02551	1295.5	-0.00611
			1295.98	-0.02564	1295.98	-0.00612
			1296.47	-0.02579	1296.47	-0.00618
			1296.95	-0.02597	1296.95	-0.00629
			1297.43	-0.02618	1297.43	-0.00643
			1297.91	-0.02643	1297.91	-0.0066
			1298.39	-0.02669	1298.39	-0.00677
			1298.88	-0.02697	1298.88	-0.00695
			1299.36	-0.02726	1299.36	-0.00712
			1299.84	-0.02755	1299.84	-0.00731
			1300.32	-0.02782	1300.32	-0.0075
			1300.81	-0.02809	1300.81	-0.0077
			1301.29	-0.02834	1301.29	-0.00791
			1301.77	-0.02857	1301.77	-0.00814
			1302.25	-0.02878	1302.25	-0.00836
			1302.73	-0.02899	1302.73	-0.00861
			1303.22	-0.02921	1303.22	-0.00887
			1303.7	-0.02944	1303.7	-0.00914
			1304.18	-0.02968	1304.18	-0.00941
			1304.66	-0.02993	1304.66	-0.00967
			1305.14	-0.03018	1305.14	-0.0099
			1305.63	-0.03041	1305.63	-0.01008
			1306.11	-0.03062	1306.11	-0.0102
			1306.59	-0.03079	1306.59	-0.01028
			1307.07	-0.03093	1307.07	-0.01034
			1307.56	-0.03105	1307.56	-0.0104
			1308.04	-0.03117	1308.04	-0.01048
			1308.52	-0.0313	1308.52	-0.01059
			1309	-0.03144	1309	-0.01073
			1309.48	-0.03161	1309.48	-0.01088
			1309.97	-0.0318	1309.97	-0.01104
			1310.45	-0.03202	1310.45	-0.0112
			1310.93	-0.03224	1310.93	-0.01136
			1311.41	-0.03248	1311.41	-0.01153
			1311.89	-0.03271	1311.89	-0.01171
			1312.38	-0.03292	1312.38	-0.01188
			1312.86	-0.03311	1312.86	-0.01204
			1313.34	-0.03327	1313.34	-0.01218
			1313.82	-0.03339	1313.82	-0.01229
			1314.31	-0.03349	1314.31	-0.01239
			1314.79	-0.03356	1314.79	-0.01247
			1315.27	-0.03363	1315.27	-0.01256
			1315.75	-0.03368	1315.75	-0.01264
			1316.23	-0.03375	1316.23	-0.01271
			1316.72	-0.03383	1316.72	-0.01278
			1317.2	-0.03393	1317.2	-0.01283
			1317.68	-0.03406	1317.68	-0.01285
			1318.16	-0.03423	1318.16	-0.01287
			1318.64	-0.03441	1318.64	-0.01287
			1319.13	-0.03462	1319.13	-0.01288
			1319.61	-0.03484	1319.61	-0.01289
			1320.09	-0.03506	1320.09	-0.0129
			1320.57	-0.03527	1320.57	-0.01291
			1321.06	-0.03548	1321.06	-0.01291
			1321.54	-0.03567	1321.54	-0.0129
			1322.02	-0.03587	1322.02	-0.0129
			1322.5	-0.03605	1322.5	-0.0129
			1322.98	-0.03623	1322.98	-0.01292
			1323.47	-0.0364	1323.47	-0.01294
			1323.95	-0.03654	1323.95	-0.01295
			1324.43	-0.03665	1324.43	-0.01293
			1324.91	-0.03672	1324.91	-0.01286
			1325.39	-0.03677	1325.39	-0.01274
			1325.88	-0.0368	1325.88	-0.01259
			1326.36	-0.03682	1326.36	-0.0124
			1326.84	-0.03684	1326.84	-0.01221
			1327.32	-0.03686	1327.32	-0.01203
			1327.81	-0.03686	1327.81	-0.01187
			1328.29	-0.03685	1328.29	-0.01172
			1328.77	-0.03681	1328.77	-0.01156
			1329.25	-0.03675	1329.25	-0.01139
			1329.73	-0.03668	1329.73	-0.01119
			1330.22	-0.03662	1330.22	-0.01095
			1330.7	-0.03657	1330.7	-0.01067
			1331.18	-0.03653	1331.18	-0.01036
			1331.66	-0.03652	1331.66	-0.01002
			1332.14	-0.03652	1332.14	-0.00966
			1332.63	-0.03651	1332.63	-0.00927
			1333.11	-0.03649	1333.11	-0.00887
			1333.59	-0.03645	1333.59	-0.00846
			1334.07	-0.03637	1334.07	-0.00803
			1334.56	-0.03625	1334.56	-0.00759
			1335.04	-0.03609	1335.04	-0.00713
			1335.52	-0.03589	1335.52	-0.00664
			1336	-0.03564	1336	-0.00612
			1336.48	-0.03536	1336.48	-0.00557
			1336.97	-0.03505	1336.97	-0.005
			1337.45	-0.03473	1337.45	-0.00441
			1337.93	-0.03442	1337.93	-0.00385
			1338.41	-0.03417	1338.41	-0.00331
			1338.89	-0.03399	1338.89	-0.00282
			1339.38	-0.0339	1339.38	-0.00239
			1339.86	-0.03389	1339.86	-0.00201
			1340.34	-0.03395	1340.34	-0.00167
			1340.82	-0.03403	1340.82	-0.00135
			1341.31	-0.03412	1341.31	-0.00103
			1341.79	-0.03417	1341.79	-0.000706659
			1342.27	-0.03418	1342.27	-0.000366093
			1342.75	-0.03413	1342.75	0
			1343.23	-0.03403	1343.23	0.000396606
			1343.72	-0.0339	1343.72	0.000821951
			1344.2	-0.03375	1344.2	0.00127
			1344.68	-0.0336	1344.68	0.00173
			1345.16	-0.03347	1345.16	0.00218
			1345.64	-0.03337	1345.64	0.00261
			1346.13	-0.03329	1346.13	0.00301
			1346.61	-0.03324	1346.61	0.0034
			1347.09	-0.03321	1347.09	0.00377
			1347.57	-0.03317	1347.57	0.00413
			1348.06	-0.03313	1348.06	0.00449
			1348.54	-0.03307	1348.54	0.00486
			1349.02	-0.033	1349.02	0.00523
			1349.5	-0.03292	1349.5	0.00559
			1349.98	-0.03282	1349.98	0.00596
			1350.47	-0.03271	1350.47	0.00632
			1350.95	-0.03259	1350.95	0.00669
			1351.43	-0.03245	1351.43	0.00708
			1351.91	-0.03232	1351.91	0.00747
			1352.39	-0.0322	1352.39	0.00787
			1352.88	-0.03211	1352.88	0.00823
			1353.36	-0.03205	1353.36	0.00856
			1353.84	-0.03204	1353.84	0.00882
			1354.32	-0.03207	1354.32	0.00904
			1354.81	-0.03213	1354.81	0.00923
			1355.29	-0.03219	1355.29	0.00942
			1355.77	-0.03222	1355.77	0.00964
			1356.25	-0.03222	1356.25	0.0099
			1356.73	-0.03217	1356.73	0.0102
			1357.22	-0.03209	1357.22	0.01052
			1357.7	-0.03199	1357.7	0.01085
			1358.18	-0.03188	1358.18	0.01117
			1358.66	-0.03178	1358.66	0.01147
			1359.14	-0.03169	1359.14	0.01174
			1359.63	-0.0316	1359.63	0.012
			1360.11	-0.03153	1360.11	0.01224
			1360.59	-0.03147	1360.59	0.01245
			1361.07	-0.03145	1361.07	0.01262
			1361.56	-0.03148	1361.56	0.01271
			1362.04	-0.03161	1362.04	0.0127
			1362.52	-0.03187	1362.52	0.01255
[truncated: 5,471 more rows]

## Sheet: Fig.1k
					n=1	n=2	n=3	Zeta-potential	standard deviation
				CTAB-Cu9S5	43.5	42.6	41.3	42.4667	0.90308
				CSP	-8.49	-7.92	-8.37	-8.26	0.24536
				CSPM	8.64	8.76	9.15	8.85	0.21771
				CSPM@PAH	39.4	37.6	35.4	37.4667	1.63571
				CSPM@CpG	-12	-13.1	-12.5	-12.5333	0.44969

## Sheet: Fig.2a
	37℃			pH6.5			pH7.4
		time (h)	cumulative release (%)	standard deviation	time (h)	cumulative release (%)	standard deviation
		0.5	0.7	0.06871	0.5	0.6	0.04887
		1	2.4	0.06495	1	2	0.11072
		2	4.6	0.0471	2	4.1	0.05874
		4	9.6	0.1705	4	8.7	0.12716
		6	16.9	0.44747	6	15.9	0.41781
		8	26.6	0.59205	8	24.1	0.55165
		10	38.6	0.44482	10	34.7	0.59901
		12	38.87	0.6754	12	34.91	0.6432
		18	45.75	0.7342	18	40.52	0.8211
		24	51.7	0.50312	24	46.1	0.89783

## Sheet: Fig.2b
				CSPM@CpG					CSP
time (S)	n=1	n=2	n=3	temperature (℃)	standard deviation	n=1	n=2	n=3	temperature (℃)	standard deviation
0	28.4	27	27.4	27.6	0.58878	28.1	27.4	26.7	27.4	0.57155
30	36.4	35.6	36.1	36.0333	0.32998	33.6	32.9	31.7	32.7333	0.78457
60	42.3	41.2	42.5	42	0.57155	39.1	38.2	37.8	38.3667	0.54365
90	47.5	46.6	48.5	47.5333	0.77603	43	42.1	41.3	42.1333	0.69442
120	51.3	50.3	52.8	51.4667	1.0274	45.7	44.9	42.9	44.5	1.17757
150	54.5	53.8	55.9	54.7333	0.87305	48	47	46.2	47.0667	0.73636
180	57	55.2	58.4	56.8667	1.30979	49.2	48.4	47.8	48.4667	0.57349
210	58.6	57.6	59.7	58.6333	0.85765	50.2	50.2	49.9	50.1	0.14142
240	60.3	58.7	61.4	60.1333	1.10855	50.3	50.6	50.4	50.4333	0.12472
270	61.2	60	63.1	61.4333	1.27628	50.7	51.1	50.8	50.8667	0.16997
300	62.5	61.4	63.8	62.5667	0.98093	50.9	50.9	51.1	50.9667	0.09428

## Sheet: Fig.2c
				0					50ug/mL
time (s)	n=1	n=2	n=3	mean temperature (℃)	standard deviation	n=1	n=2	n=3	temperature (℃)	standard deviation
0	26.2	26.1	25.8	26.0333	0.16997	28.9	28.1	28	28.3333	0.40277
30	26.3	26.2	26.2	26.2333	0.04714	31.3	32.5	31.3	31.7	0.56569
60	26.7	26.7	26.8	26.7333	0.04714	36.6	37.3	36.5	36.8	0.3559
90	27.1	27.1	27.3	27.1667	0.09428	39.8	40.4	39.4	39.8667	0.41096
120	27.6	27.6	28.2	27.8	0.28284	43	43.2	43.4	43.2	0.1633
150	27.8	28.1	28.5	28.1333	0.28674	44.5	44.8	45.1	44.8	0.24495
180	28.5	28.4	29	28.6333	0.26247	46.7	46.4	46.5	46.5333	0.12472
210	28.5	28.7	29.2	28.8	0.29439	48.2	48	48.1	48.1	0.08165
240	28.8	28.9	29.5	29.0667	0.30912	48.9	48.5	48.8	48.7333	0.16997
270	28.9	29	29.7	29.2	0.3559	50.2	49.5	51.5	50.4	0.82865
300	29.2	29.2	29.9	29.4333	0.32998	51.3	50.8	51.9	51.3333	0.44969
				100ug/Ml					200ug/mL
	n=1	n=2	n=3	temperature (℃)	standard deviation	n=1	n=2	n=3	temperature (℃)	standard deviation
	28.4	27	27.4	27.6	0.58878	28.7	27	27.4	27.7	0.72572
	36.4	35.6	36.1	36.0333	0.32998	43.2	39.7	40.2	41.0333	1.5456
	42.3	41.2	42.5	42	0.57155	51	48.8	49.9	49.9	0.89815
	47.5	46.6	48.5	47.5333	0.77603	56.7	55.5	56.9	56.3667	0.61824
	51.3	50.3	52.8	51.4667	1.0274	61.1	59.9	61.9	60.9667	0.82192
	54.5	53.8	55.9	54.7333	0.87305	64.5	64.1	65.7	64.7667	0.67987
	57	55.2	58.4	56.8667	1.30979	67	67.1	67.8	67.3	0.3559
	58.6	57.6	59.7	58.6333	0.85765	69.3	68.8	69.8	69.3	0.40825
	60.3	58.7	61.4	60.1333	1.10855	71.2	70.7	72.7	71.5333	0.84984
	61.2	60	63.1	61.4333	1.27628	73	72	73.1	72.7	0.49666
	62.5	61.4	63.8	62.5667	0.98093	73.8	72.8	74.4	73.6667	0.65997
				500ug/mL
	n=1	n=2	n=3	temperature (℃)	standard deviation
	28.4	26.9	26.4	27.2333	0.84984
	50.4	48.2	48.8	49.1333	0.92856
	63.7	60.1	59.7	61.1667	1.79877
	71.7	69.7	68.7	70.0333	1.24722
	78.1	73.7	75.1	75.6333	1.83545
	81.3	77.5	78.7	79.1667	1.58605
	84.3	81.5	81.9	82.5667	1.23648
	86.6	84.5	84.4	85.1667	1.01434
	88.5	86.4	86.6	87.1667	0.94634
	89.4	87.6	87.1	88.0333	0.9877
	90.4	89.1	87.8	89.1	1.06145

## Sheet: Fig.2d
					n=1	n=2	n=3	temperature change(℃)	standard deviation
				0	3	3.1	4.1	3.4	0.49666
				50ug/mL	22.4	22.7	23.9	23	0.64807
				100ug/mL	34.1	34.4	36.4	34.9667	1.02089
				200ug/mL	45.1	45.8	47	45.9667	0.78457
				500ug/mL	62	62.2	61.4	61.8667	0.33993

## Sheet: Fig.2e
						time (min)	temperature (℃)
						0	21.8
						0.5	29.5
						1	36.6
						1.5	42.3
						2	47.8
						2.5	51.3
						3	54.4
						3.5	56.6
						4	58.5
						4.5	59.8
						5	61.1
						5.5	56.9
						6	52.9
						6.5	49.3
						7	46.3
						7.5	43
						8	41.4
						8.5	39.1
						9	37.6
						9.5	36.1
						10	35.3
						10.5	39.5
						11	42.4
						11.5	47.6
						12	51.3
						12.5	54.5
						13	56.4
						13.5	58.6
						14	60
						14.5	61.3
						15	62.1
						15.5	56.9
						16	54.2
						16.5	51
						17	47.5
						17.5	45
						18	42.1
						18.5	40.4
						19	38.6
						19.5	37.5
						20	35.8
						20.5	39.5
						21	44.6
						21.5	49.2
						22	52.1
						22.5	55
						23	57.1
						23.5	58.6
						24	59.6
						24.5	60.9
						25	61.2
						25.5	57
						26	53.7
						26.5	50.4
						27	47.1
						27.5	44.6
						28	42
						28.5	40.1
						29	38
						29.5	37.1
						30	36.1

[truncated: 15 more sheets: Fig.2f, Fig.2g, Fig.2h, Fig.3a, Fig.3c, Fig.4b, Fig.4c, Fig.5b, Fig.5c, Fig.5d, Fig.5f, Fig.6c, Fig.6d, Fig.6e, Fig.6f]
